# Supplementary material for: English as a foreign language writing anxiety and its relationship with self-esteem and mobile phone addiction among Chinese medical students—A structural equation model analysis
Source: PLoS One. 2023 Apr 20;18(4):e0284335. doi: 10.1371/journal.pone.0284335 (PMC10118181; doi:10.1371/journal.pone.0284335)
Supplement: S1 Dataset — (XLSX) [file pone.0284335.s007.xlsx]

## Sheet: S1 Dataset
ID	GENDER	AGE	GRADE	MAJOR	INCOME	DADEDU	MOMEDU	FAMILYLOCATION	MEDICALHISTORY	RSES1	RSES2	RSES3	RSES4	RSES5	RSES6	RSES7	RSES8	RSES9	RSES10	SLWAI1	SLWAI2	SLWAI3	SLWAI4	SLWAI5	SLWAI6	SLWAI7	SLWAI8	SLWAI9	SLWAI10	SLWAI11	SLWAI12	SLWAI13	SLWAI14	SLWAI15	SLWAI16	SLWAI17	SLWAI18	SLWAI19	SLWAI20	SLWAI21	SLWAI22	MPATS1	MPATS2	MPATS3	MPATS4	MPATS5	MPATS6	MPATS7	MPATS8
1	2	21	2	1	2	1	1	2	2	3	3	4	3	2	3	3	3	4	4	2	3	3	2	3	3	1	2	3	3	3	3	3	3	3	3	1	1	1	4	2	5	1	1	1	1	1	1	1	1
2	2	19	2	1	2	1	1	2	2	3	3	3	3	2	2	2	3	3	3	3	3	3	3	3	3	3	3	3	4	3	3	4	3	3	3	2	2	3	2	4	4	3	3	3	3	4	3	3	3
3	2	19	2	1	2	2	2	1	2	3	3	3	2	3	3	3	3	2	2	2	4	4	2	4	4	4	2	4	4	4	4	4	4	4	4	4	4	4	4	2	2	4	4	4	4	4	4	4	4
4	2	20	2	1	3	1	1	2	2	3	3	3	3	3	3	3	3	3	3	2	4	4	4	4	4	4	5	3	4	2	3	4	4	3	4	4	3	3	3	3	3	4	2	2	2	3	3	4	3
5	1	18	2	1	3	2	2	1	2	3	3	3	3	3	3	3	3	3	3	3	4	4	3	4	3	3	3	3	3	3	4	3	4	3	4	3	3	3	3	3	3	4	4	4	4	4	4	4	4
6	1	19	2	1	3	2	2	1	2	3	3	4	3	3	3	3	3	2	3	3	3	3	3	4	3	2	1	3	4	4	4	2	4	2	4	2	4	2	3	2	2	3	3	3	3	4	3	3	3
7	1	20	2	1	3	1	1	1	1	4	4	3	4	3	3	3	3	4	4	1	1	1	2	3	3	1	1	3	1	5	3	1	5	1	3	1	1	1	5	1	5	1	1	1	1	1	1	1	1
8	2	19	2	1	2	2	1	2	2	3	3	2	3	2	3	3	3	2	2	3	4	4	4	4	3	3	2	3	3	3	3	4	4	4	4	2	2	2	2	4	5	5	5	1	4	1	4	5	1
9	1	21	2	1	3	1	1	1	2	4	4	3	4	3	3	3	4	3	3	5	4	4	5	5	3	4	5	3	4	2	4	4	4	4	4	4	4	3	2	5	2	5	3	2	5	4	5	4	4
10	2	20	2	1	2	2	2	1	2	3	3	2	3	2	3	3	3	2	3	3	4	4	4	3	3	4	2	4	4	3	4	3	4	4	4	3	4	2	3	3	4	3	3	3	3	3	4	3	3
11	1	21	2	1	3	2	2	2	2	3	3	2	3	2	3	3	3	3	4	2	4	4	4	2	2	2	4	3	3	2	3	3	3	3	3	2	2	2	2	3	3	1	1	1	1	1	1	1	1
12	1	19	2	1	3	1	2	1	2	3	3	3	3	3	3	3	3	4	4	2	2	2	4	2	2	2	2	2	2	4	2	2	2	2	2	2	2	2	4	2	4	4	2	2	3	2	2	2	3
13	2	20	2	1	3	2	2	1	2	3	3	4	3	3	3	3	3	4	4	5	5	5	5	5	4	4	4	2	4	3	4	3	4	4	4	4	3	3	3	4	4	4	4	1	4	3	5	3	1
14	1	18	2	1	3	1	2	1	2	3	3	2	3	2	3	3	2	3	3	4	4	4	4	4	4	4	4	4	4	2	4	4	2	4	4	2	4	4	2	2	4	3	3	3	5	3	4	4	2
15	1	21	2	1	3	2	2	2	2	3	3	2	3	2	3	2	3	2	2	2	4	4	4	4	4	3	3	3	4	3	3	3	4	4	4	4	3	2	3	4	4	4	4	3	3	3	3	3	3
16	2	21	2	1	3	2	2	1	2	3	3	3	3	3	2	3	3	2	3	3	2	2	4	4	2	2	2	2	2	3	3	2	2	2	4	2	2	2	3	2	4	2	4	2	2	2	2	3	2
17	1	20	2	1	2	1	1	2	2	4	4	4	3	2	3	4	4	3	4	4	5	5	5	5	5	5	3	5	5	1	5	5	5	5	5	5	5	5	1	5	5	1	4	4	4	2	4	4	1
18	2	19	2	1	3	2	1	1	2	3	2	3	3	3	3	2	3	3	4	5	4	3	5	2	4	5	2	3	4	1	4	4	5	5	2	2	5	4	1	4	5	3	4	3	4	3	4	4	4
19	1	19	2	1	3	2	1	1	2	2	2	3	2	3	2	2	2	3	3	3	3	3	3	3	3	3	3	3	3	3	3	3	3	3	3	3	3	3	3	3	3	3	3	3	3	3	3	3	3
20	1	20	2	1	3	2	2	1	2	3	3	3	3	2	3	3	3	3	3	2	3	2	2	4	2	3	2	2	2	3	2	3	3	2	4	2	2	2	3	2	3	4	2	2	3	3	3	3	2
21	2	20	2	1	2	2	2	1	2	4	4	4	4	4	4	4	4	4	4	4	5	4	2	4	4	2	3	2	2	2	3	2	2	2	3	3	2	2	4	4	4	3	2	2	2	1	3	2	2
22	1	20	2	1	3	2	2	1	2	3	3	3	3	2	3	3	3	3	3	4	3	3	4	4	4	4	4	2	3	2	3	2	3	3	4	4	3	2	3	4	3	3	2	2	2	2	2	2	2
23	2	20	2	1	2	2	2	1	2	3	3	3	3	3	3	3	3	3	3	3	3	2	4	4	3	4	4	2	2	3	4	3	4	2	3	2	2	2	3	4	3	3	3	2	3	3	3	2	2
24	2	20	2	1	3	1	1	1	2	3	3	3	3	3	3	3	3	3	3	4	3	4	4	4	3	4	4	4	4	4	3	4	4	4	4	4	4	2	2	4	4	4	4	4	4	4	4	4	4
25	1	22	2	1	2	2	1	2	2	3	3	3	3	2	3	3	3	3	3	4	3	2	4	4	4	3	4	1	3	2	4	4	4	2	4	2	2	2	2	3	4	3	2	2	4	2	3	3	2
26	2	20	2	1	3	2	2	1	1	3	3	3	3	3	3	3	3	3	3	3	3	3	3	4	4	2	4	2	3	3	4	2	4	2	2	3	3	3	3	3	3	4	2	4	3	4	2	4	3
27	2	19	2	1	3	2	2	1	2	4	4	4	4	4	4	4	4	4	4	2	2	2	3	2	2	1	5	1	1	5	2	1	4	1	1	1	1	1	5	2	3	2	2	2	2	1	1	3	1
28	2	20	2	1	2	2	2	2	2	3	4	3	4	1	4	3	4	3	3	4	2	1	5	2	3	3	5	1	1	2	4	2	5	1	2	1	1	1	3	1	5	3	3	1	1	1	1	4	1
29	2	20	2	1	3	2	2	1	1	4	3	2	3	3	3	2	4	4	4	5	3	5	5	5	5	5	5	3	5	3	5	4	5	4	5	5	4	2	3	5	4	5	5	1	3	1	5	4	2
30	1	20	2	1	3	1	1	1	1	2	3	3	3	2	3	3	3	2	3	3	2	2	5	5	5	5	4	2	2	1	5	3	4	3	3	5	5	5	1	5	5	3	5	3	5	2	5	5	2
31	2	20	2	1	2	1	1	1	2	4	4	4	4	2	3	4	4	4	4	2	2	3	2	4	2	2	2	2	2	4	2	2	2	2	3	2	1	1	4	2	3	4	3	2	4	2	4	4	4
32	2	20	2	1	3	2	2	1	2	3	3	3	3	3	3	3	3	3	3	3	2	2	4	2	3	2	2	2	3	3	3	3	3	2	2	2	2	2	3	3	4	1	1	1	1	1	1	1	1
33	1	21	2	1	3	2	2	1	2	3	3	2	3	2	3	3	3	2	2	3	3	4	4	4	3	4	3	3	4	2	3	3	4	3	3	3	3	3	3	3	3	4	4	4	4	3	4	4	4
34	1	19	2	1	3	2	2	1	2	4	4	4	4	2	4	3	4	4	4	1	4	1	3	5	3	3	3	3	3	4	1	4	3	4	4	1	2	1	3	1	3	4	3	4	3	2	4	4	3
35	2	20	2	1	2	2	1	1	2	3	3	4	3	2	3	3	2	4	4	4	4	4	5	5	4	4	4	3	4	2	4	4	5	2	4	2	2	2	3	4	5	4	2	3	4	2	4	4	3
36	2	20	2	1	2	1	1	2	2	4	4	4	4	4	4	4	4	4	4	4	4	4	2	4	4	1	1	1	3	3	4	2	4	2	4	2	2	2	3	2	4	4	2	2	4	2	4	2	2
37	2	20	2	1	2	2	1	1	2	3	3	4	3	2	3	3	3	2	4	3	3	2	4	3	4	2	3	2	3	2	4	3	4	2	3	3	2	3	3	4	4	4	2	2	3	2	3	3	1
38	1	21	2	1	2	1	1	2	2	3	2	2	2	2	3	3	3	3	2	2	4	3	4	4	4	4	4	3	4	2	3	3	4	3	4	3	3	3	4	3	4	3	4	2	2	2	2	2	3
39	1	19	2	1	3	2	2	1	2	2	2	2	2	2	2	3	3	2	2	1	1	1	5	1	5	5	1	1	1	2	5	1	5	1	1	1	1	1	5	1	5	5	3	2	1	1	1	2	1
40	2	20	2	1	2	1	1	2	2	4	4	4	4	4	4	4	4	4	4	3	1	1	1	4	4	2	2	1	1	5	1	1	1	1	1	1	1	1	5	1	1	4	1	1	5	1	3	3	3
41	1	19	1	1	3	1	2	2	2	3	2	3	3	2	3	3	3	3	3	3	4	3	4	4	4	4	3	3	2	3	3	3	4	2	4	2	3	2	2	2	3	4	3	3	3	3	3	3	3
42	1	18	1	1	3	2	2	1	2	3	3	2	4	1	2	2	4	2	2	4	2	4	4	4	4	4	2	4	4	2	4	4	4	4	4	2	4	4	2	4	4	5	1	3	5	1	5	5	5
43	2	19	1	1	2	1	2	1	2	4	4	3	3	1	4	4	4	4	4	3	3	4	2	4	2	2	4	3	3	2	1	2	2	3	4	1	2	2	3	2	3	2	2	1	4	1	1	2	1
44	2	21	2	2	3	2	2	1	2	3	3	4	3	2	3	3	3	3	4	4	4	4	3	4	4	4	4	2	4	2	4	3	4	4	4	4	3	4	2	5	4	4	4	4	4	3	4	3	2
45	2	18	2	2	3	2	2	1	2	4	4	3	4	3	4	4	4	4	4	5	5	4	5	5	3	5	4	5	5	2	3	5	5	5	5	5	5	5	1	3	3	5	2	1	4	3	2	4	2
46	2	19	1	2	3	1	1	1	2	4	4	4	4	3	4	4	4	3	4	3	4	4	5	2	2	3	4	2	3	2	1	3	3	3	1	1	3	1	2	2	5	4	3	1	3	1	4	3	1
47	1	20	2	2	2	1	1	2	1	3	3	2	3	3	3	3	2	2	3	3	3	3	3	3	3	3	3	3	3	3	3	3	3	3	3	3	3	3	3	3	3	3	3	3	3	3	3	3	3
48	1	19	2	1	1	1	1	2	2	4	4	4	4	2	3	3	4	4	4	4	5	5	5	5	5	5	5	5	5	1	5	5	5	5	5	5	5	5	5	5	5	5	5	5	5	5	5	5	5
49	1	18	1	1	2	2	2	1	2	3	3	4	3	3	3	3	3	4	4	4	2	2	4	4	2	2	2	2	4	2	4	2	4	2	4	2	2	3	3	2	3	4	3	2	4	2	4	4	4
50	1	19	1	1	2	2	2	1	2	3	4	3	3	2	3	3	3	3	4	2	3	2	3	4	2	2	2	2	3	3	2	2	2	2	3	2	2	1	4	3	3	4	4	1	3	2	3	3	2
51	2	19	1	2	3	2	2	1	2	3	3	4	3	3	3	3	3	3	4	4	2	2	4	4	2	2	3	2	2	4	4	2	4	2	4	2	2	3	4	2	4	4	3	2	3	2	3	4	2
52	2	20	2	2	2	1	1	1	2	3	2	3	2	2	2	2	2	3	3	4	2	4	5	4	4	4	5	1	4	3	5	2	4	2	4	2	4	3	2	5	5	5	2	1	3	1	1	3	1
53	1	24	1	2	3	1	1	1	2	3	2	2	2	3	3	2	3	3	2	3	3	3	3	3	3	3	3	3	3	3	3	3	3	3	3	3	3	3	3	3	3	3	3	3	3	3	3	3	3
54	2	19	2	1	3	1	1	2	2	4	3	4	3	4	4	3	4	4	4	2	4	1	3	4	1	4	1	2	2	4	2	2	2	2	4	2	4	2	4	2	2	2	2	2	2	2	2	2	2
55	2	20	2	1	1	1	1	2	1	4	4	4	4	3	3	3	4	4	4	3	3	3	2	2	2	2	4	1	2	3	3	3	3	3	3	3	3	3	3	3	3	3	1	3	1	1	1	3	3
56	2	21	2	1	1	1	1	2	2	4	3	3	3	2	3	3	4	3	3	5	2	2	5	4	4	4	5	3	4	2	4	3	4	3	3	3	3	3	3	3	3	4	4	4	4	4	4	3	4
57	2	20	2	1	3	1	2	2	2	4	4	4	4	3	4	4	4	3	4	1	1	1	3	1	1	1	1	1	1	4	1	1	1	1	1	1	1	1	5	1	1	4	1	1	2	1	1	1	1
58	2	19	1	1	3	2	2	1	2	3	4	4	4	4	4	4	4	4	4	2	4	4	4	4	2	2	2	2	2	4	3	2	4	3	4	1	2	2	4	3	3	5	3	3	4	1	3	4	2
59	2	20	2	1	3	2	2	1	2	4	3	2	3	2	3	3	4	2	1	3	2	3	4	3	4	4	4	2	4	2	2	4	4	3	4	4	3	4	4	2	2	3	4	4	3	4	3	4	4
60	1	19	2	1	3	1	1	1	2	3	3	3	3	3	3	3	3	3	3	4	4	4	4	4	4	3	2	4	4	2	3	3	4	4	4	2	4	2	3	4	4	4	4	4	4	3	4	4	3
61	1	20	3	1	1	1	2	1	2	4	4	4	4	2	4	3	4	2	4	5	5	5	5	5	5	5	5	5	5	1	5	5	5	5	5	5	5	5	1	5	5	5	5	4	5	5	5	5	5
62	1	20	2	1	3	1	1	2	2	2	3	2	2	2	2	3	2	2	3	2	3	3	4	3	4	4	3	2	2	3	4	3	2	2	3	4	4	4	2	3	2	2	3	4	3	3	2	2	3
63	2	20	2	2	3	2	2	1	2	3	3	2	3	2	3	3	3	2	2	3	3	3	3	3	3	3	3	3	3	3	3	3	3	3	3	3	3	3	3	3	3	3	3	3	3	3	3	3	3
64	2	19	2	2	3	2	2	1	2	3	3	4	3	2	3	3	3	2	2	3	3	3	3	3	3	3	3	3	3	3	3	3	3	3	3	3	3	3	3	3	3	3	3	3	3	3	3	3	3
65	2	20	2	1	3	1	1	1	2	2	2	2	2	2	2	3	2	2	3	2	2	4	4	3	3	3	3	3	3	4	2	4	2	4	2	4	2	4	3	4	2	4	2	2	2	4	2	4	3
66	2	20	2	1	3	2	1	1	2	3	3	2	3	2	3	3	3	2	2	2	4	4	2	4	4	4	2	4	4	4	4	3	3	3	3	3	3	3	3	3	3	3	3	3	3	3	3	3	3
67	2	18	4	2	3	2	2	1	1	3	3	4	3	2	2	3	3	3	1	2	2	4	2	4	2	4	2	2	4	2	4	4	4	2	4	4	2	2	4	4	2	2	3	4	3	4	3	3	3
68	2	20	2	2	3	1	1	1	1	2	2	3	2	3	2	2	2	2	2	3	3	3	3	3	3	3	3	3	3	3	3	3	3	3	3	3	3	3	3	3	3	3	3	3	3	3	3	3	3
69	2	20	2	2	2	1	1	2	2	3	3	2	3	2	3	3	3	2	2	3	3	3	3	3	3	3	3	3	3	3	3	3	3	3	3	3	3	3	3	3	3	3	3	3	3	3	3	3	3
70	2	19	2	2	2	1	1	2	2	2	3	2	2	2	3	3	3	2	3	3	3	3	2	3	2	4	3	3	4	3	4	3	3	4	3	4	3	3	3	4	3	3	3	3	4	4	3	3	3
71	2	19	2	2	3	1	1	2	2	3	3	2	2	2	2	3	3	2	3	3	4	4	3	4	3	4	3	4	3	4	3	4	3	4	3	4	4	3	4	2	3	4	3	4	3	4	3	4	4
72	1	18	2	2	3	1	1	2	2	3	2	2	3	2	2	3	3	2	2	2	4	3	3	4	2	4	4	3	3	4	4	4	3	4	3	4	2	4	3	3	2	4	2	4	2	4	4	2	4
73	2	20	2	1	3	2	2	1	2	3	2	2	3	2	3	3	2	2	3	2	3	4	3	4	3	4	4	4	2	4	2	4	2	2	4	4	3	2	4	3	3	4	4	3	3	4	3	4	4
74	1	20	2	1	3	1	1	2	2	3	3	2	3	2	3	3	3	2	2	2	4	4	2	4	4	4	2	4	4	4	4	4	4	4	4	4	4	4	4	2	2	4	4	4	4	4	4	4	4
75	2	20	2	2	3	2	2	1	2	3	3	3	3	3	3	3	3	2	3	4	4	4	4	4	4	4	3	4	4	2	4	4	4	4	4	4	4	4	3	3	4	4	4	2	4	4	4	4	4
76	2	20	2	1	1	2	1	1	2	4	4	4	4	4	4	4	4	4	4	1	3	1	3	5	1	1	3	1	1	4	1	1	1	1	1	1	1	1	1	1	5	5	1	1	1	1	1	5	1
77	2	19	1	2	2	2	1	1	2	3	3	3	3	3	2	3	2	3	3	5	4	4	5	3	3	3	3	3	3	3	3	3	3	3	3	3	3	3	3	3	3	3	3	3	3	3	3	3	3
78	2	20	2	1	2	1	1	1	2	3	3	3	3	2	3	3	3	3	3	3	3	3	1	4	4	4	2	4	3	3	3	4	3	4	4	3	3	3	3	3	3	4	5	4	4	4	4	4	4
79	2	21	2	2	2	2	2	2	2	3	3	2	3	2	3	3	3	2	3	2	3	3	3	3	3	3	3	3	3	3	4	3	3	3	3	3	3	3	3	3	3	4	3	2	2	2	3	3	3
80	1	20	2	1	3	2	2	2	2	3	3	4	3	4	3	3	3	2	4	5	2	4	5	1	4	3	2	1	1	3	5	2	5	1	1	1	1	1	3	4	5	4	4	4	4	4	4	4	4
81	1	19	2	1	3	2	2	1	2	3	3	4	3	2	3	3	3	3	4	2	1	1	5	1	1	1	2	1	1	3	1	1	1	1	1	1	1	1	4	2	2	4	2	4	5	2	4	4	4
82	2	20	2	2	3	2	2	1	2	4	4	4	4	4	4	4	4	4	4	1	1	1	1	1	1	1	1	1	2	5	1	2	1	1	1	1	1	1	4	2	2	4	1	1	1	1	1	3	1
83	2	19	2	1	3	2	1	1	2	3	3	2	3	2	3	3	3	3	3	2	2	3	4	4	4	4	2	2	2	4	2	4	4	4	4	3	4	4	4	2	2	4	3	3	3	2	2	2	2
84	1	21	2	2	2	1	1	1	2	3	3	3	3	2	3	3	3	4	4	3	3	3	4	3	3	2	2	1	1	4	2	2	3	2	3	1	1	1	3	2	5	5	4	3	4	4	3	3	3
85	1	19	2	2	3	1	2	1	1	4	4	4	4	4	4	4	4	4	4	1	1	1	5	4	5	4	3	2	3	3	5	2	5	1	3	2	2	5	3	1	5	3	3	3	3	3	3	3	3
86	2	20	2	1	2	1	1	2	2	3	3	3	3	2	3	3	3	3	3	3	4	3	4	3	2	3	4	2	4	2	3	4	4	4	2	2	4	4	3	2	3	4	4	4	4	4	4	4	4
87	2	19	2	1	3	1	2	1	2	4	4	1	4	3	4	4	4	4	4	4	5	4	4	4	4	4	4	4	4	2	4	4	4	4	4	4	4	4	4	4	4	4	3	4	4	3	3	3	4
88	2	20	2	2	1	1	1	2	2	4	4	4	4	4	4	4	4	4	4	1	1	1	1	1	1	1	1	1	1	1	1	1	1	1	1	1	1	1	5	1	1	1	1	1	1	1	1	5	1
89	2	19	2	1	2	2	1	2	2	3	3	3	3	3	3	3	3	3	3	3	4	4	4	4	4	3	3	2	4	3	3	3	4	4	4	4	4	3	2	4	4	4	5	3	4	2	4	4	1
90	2	20	2	2	3	2	2	1	2	3	3	2	3	3	3	3	3	3	4	3	3	2	4	2	2	2	2	2	2	2	2	2	3	2	4	2	2	2	2	4	3	4	2	3	4	3	4	2	3
91	1	20	2	1	3	2	1	1	2	3	2	2	3	3	3	3	3	3	4	3	3	3	3	3	3	4	2	3	3	3	3	3	4	3	3	2	2	2	3	2	2	3	4	3	3	3	3	3	3
92	2	20	2	1	3	1	1	1	2	4	4	3	3	2	3	3	3	3	3	2	2	4	5	4	4	3	3	2	3	2	3	2	4	3	4	2	3	3	3	4	5	3	2	1	2	1	2	1	1
93	2	20	2	2	1	1	1	1	2	3	3	2	3	2	3	3	3	2	2	3	3	3	3	3	3	3	3	3	3	3	3	3	3	3	3	3	3	3	3	3	3	3	4	3	3	3	3	3	3
94	1	21	2	1	3	2	2	1	2	3	3	1	3	2	3	2	3	2	2	3	3	3	2	4	3	4	2	4	4	3	4	3	3	3	4	3	3	3	4	2	2	2	2	3	3	3	4	4	4
95	2	20	1	1	3	1	1	1	2	4	4	4	4	1	4	4	2	4	4	3	3	3	3	3	3	3	3	3	3	3	3	3	3	3	3	2	3	3	3	2	3	4	1	1	1	1	1	2	2
96	2	21	2	1	1	2	1	1	2	3	3	3	3	2	3	3	3	3	3	3	2	4	3	4	4	4	3	3	3	3	3	3	3	3	3	3	3	3	3	3	3	4	3	4	4	4	4	2	3
97	1	18	2	1	3	2	1	1	2	3	3	2	3	1	3	4	4	1	4	2	1	1	5	1	1	1	2	1	1	4	3	1	4	1	3	1	1	3	4	2	5	3	4	2	3	2	1	1	1
98	2	19	2	1	3	1	1	1	1	1	1	4	1	4	1	1	1	4	4	5	1	1	5	1	1	1	5	1	1	1	1	1	1	1	1	1	1	1	1	5	5	1	1	1	1	1	1	1	1
99	2	20	2	1	3	2	1	1	1	3	3	3	3	3	3	3	3	3	3	2	2	2	4	2	2	2	2	2	2	4	2	2	4	4	3	2	2	2	4	2	4	4	4	2	4	4	4	4	4
100	2	20	2	1	3	2	2	1	2	3	3	3	3	3	3	3	3	3	2	3	4	4	3	4	4	4	4	2	4	3	3	4	4	4	4	4	4	4	4	4	3	3	2	2	3	3	3	3	3
101	2	19	2	1	3	2	2	1	2	3	3	4	3	2	3	3	3	4	4	2	1	1	2	3	2	3	4	2	3	4	2	3	4	4	4	2	2	2	4	2	3	5	5	3	5	2	4	4	2
102	2	21	2	1	1	1	1	2	1	3	3	2	3	2	2	2	3	2	2	3	5	2	5	5	3	4	5	5	3	2	2	2	3	2	5	4	3	1	2	4	3	2	3	1	1	3	1	4	1
103	2	19	2	1	3	1	2	2	1	3	3	4	3	3	3	3	2	3	3	3	4	4	4	4	3	3	4	3	4	3	3	4	3	4	4	4	2	2	3	3	4	3	3	2	1	3	3	3	3
104	1	20	2	1	2	1	2	1	2	3	3	3	3	2	3	3	3	3	3	3	2	2	4	4	2	2	2	2	2	3	2	2	2	2	3	2	2	2	4	2	3	2	1	1	1	1	1	3	1
105	1	20	2	1	3	1	1	2	2	3	3	3	3	3	3	3	3	3	3	1	2	2	4	2	2	2	2	2	2	4	2	2	2	2	2	2	2	2	4	2	2	5	3	4	4	2	2	4	4
106	1	19	2	1	3	2	2	1	2	3	3	3	3	2	3	3	3	2	2	1	2	2	3	2	2	2	2	2	2	4	2	2	2	2	2	2	2	2	4	2	2	4	4	5	5	4	5	5	5
107	2	19	2	1	2	2	2	2	2	4	4	1	4	4	4	4	4	4	4	3	4	4	2	4	1	1	2	3	2	2	2	4	2	4	4	2	4	2	3	5	2	5	3	1	3	1	3	3	1
108	1	21	2	2	2	1	1	2	2	4	4	4	4	3	4	4	4	4	4	4	2	2	1	3	4	4	4	2	4	3	4	4	4	4	4	1	2	2	3	4	3	3	4	1	2	2	2	2	2
109	1	20	2	1	3	1	1	1	2	4	4	4	4	4	4	4	4	4	4	1	1	1	4	2	3	2	5	1	1	5	2	2	2	1	2	1	1	1	5	1	2	4	2	2	2	2	2	2	2
110	2	20	2	1	2	1	1	2	2	4	3	4	3	3	3	2	3	4	4	2	2	2	4	4	4	4	5	1	1	2	3	2	2	2	2	1	4	1	1	5	5	4	2	2	3	4	3	2	3
111	2	19	2	1	3	1	1	2	2	3	3	4	3	3	3	3	3	3	4	3	3	3	4	4	4	2	3	2	3	2	4	3	4	4	4	2	2	3	4	4	4	4	4	1	3	2	4	4	1
112	1	19	2	1	3	2	2	1	2	3	3	3	3	3	3	3	3	3	3	3	2	2	3	2	3	2	4	2	3	2	2	2	3	2	3	2	2	2	3	2	4	3	2	3	4	3	3	3	4
113	2	19	2	1	2	1	2	1	2	4	4	1	4	4	4	4	4	4	4	1	5	1	1	1	1	1	1	4	1	5	1	4	1	2	1	1	1	1	5	1	1	2	4	2	1	1	1	2	1
114	2	20	2	1	2	1	1	2	2	3	3	3	3	2	3	3	3	2	3	3	4	4	3	4	4	3	4	2	4	3	4	4	4	4	4	4	3	3	3	4	4	3	2	2	2	3	3	4	3
115	2	19	2	2	2	2	2	1	2	3	3	3	3	3	3	3	3	3	3	3	4	4	3	4	3	4	3	4	4	3	3	3	3	4	4	3	3	3	3	3	3	4	3	2	3	1	3	4	3
116	1	26	2	1	1	1	1	2	2	3	3	3	3	3	3	3	3	3	4	2	3	2	3	3	3	3	2	3	2	3	4	3	4	3	3	3	2	2	3	3	4	3	3	3	3	3	3	3	3
117	1	19	2	1	3	2	2	1	2	3	3	3	3	2	2	3	3	4	4	2	4	3	2	4	3	3	2	3	4	3	3	2	3	3	4	3	4	2	3	4	4	4	2	1	3	2	2	4	2
118	2	20	2	1	1	1	1	1	2	4	4	4	3	4	4	4	4	4	4	2	4	1	3	2	2	2	1	4	2	3	2	4	2	4	2	2	2	2	4	2	3	4	5	4	5	2	2	3	5
119	1	20	2	2	3	2	2	2	2	4	4	4	4	3	4	4	4	4	4	3	2	2	4	3	3	3	2	2	2	2	3	3	3	2	3	2	2	2	3	3	3	4	2	2	2	2	2	3	2
120	1	21	2	1	3	2	2	1	2	3	3	3	3	3	3	3	3	3	3	2	3	3	4	4	4	4	3	2	4	3	3	2	3	2	4	2	2	2	4	3	4	4	3	4	2	2	3	3	2
121	1	19	2	2	3	1	2	1	2	3	3	4	3	3	3	3	3	4	4	2	4	3	3	4	2	3	3	2	3	3	2	2	3	2	3	2	2	2	3	2	3	4	3	2	2	1	1	3	2
122	1	19	1	2	3	2	2	1	2	3	3	4	3	2	3	3	4	3	3	2	3	2	4	4	2	3	1	3	2	4	2	2	2	2	4	1	1	1	4	2	3	4	3	3	4	2	3	2	3
123	2	21	2	2	2	1	1	2	2	4	4	4	4	4	4	4	4	4	4	2	3	1	2	1	1	1	1	1	1	4	1	1	1	1	1	1	1	1	4	2	3	3	2	2	2	1	2	4	1
124	2	21	3	2	3	1	1	1	2	3	4	4	4	4	3	3	3	4	4	2	3	3	4	3	3	3	2	2	2	4	3	2	4	2	2	2	2	2	4	3	4	4	1	2	4	2	4	4	4
125	2	20	2	2	2	2	2	2	2	3	3	4	3	2	3	3	3	2	2	3	3	3	3	3	3	3	3	3	3	3	3	3	3	3	3	3	3	3	3	3	3	3	3	3	3	3	3	3	3
126	2	19	2	2	3	1	2	1	2	3	3	2	3	2	3	3	3	2	2	2	4	4	2	4	4	4	2	4	4	4	4	4	4	4	4	4	4	4	4	2	2	3	3	3	3	3	3	3	3
127	1	19	2	2	3	2	2	1	2	3	3	2	3	2	3	3	3	2	2	2	4	4	2	4	4	4	2	4	4	4	4	4	4	4	4	4	4	4	4	2	2	3	3	3	3	3	3	3	3
128	1	21	2	2	1	1	1	1	2	1	2	2	4	2	2	1	2	2	1	2	3	2	5	2	3	4	1	4	3	2	1	2	3	4	5	4	3	2	1	4	3	4	4	4	4	3	2	2	3
129	2	20	2	2	1	1	1	1	2	3	3	2	3	2	3	3	3	2	2	3	3	3	3	3	3	3	3	3	3	3	3	3	3	3	3	3	3	3	3	3	3	3	3	3	3	3	3	3	3
130	1	20	2	2	1	2	2	2	2	4	4	1	4	1	4	4	4	1	1	1	5	5	1	5	5	5	1	5	5	5	5	5	5	5	5	5	5	5	5	1	1	5	5	5	5	5	5	5	5
131	2	19	2	2	1	1	1	2	2	2	2	3	2	2	2	2	3	2	2	3	3	3	3	3	3	3	3	3	3	3	3	3	3	3	3	3	3	3	3	3	3	3	3	3	3	3	3	3	3
132	2	19	2	2	3	2	1	1	2	4	4	1	4	1	4	4	4	1	1	1	5	1	3	5	3	3	3	1	1	3	2	2	2	2	2	3	2	2	3	1	3	2	4	2	2	2	2	4	2
133	2	20	2	1	3	2	1	1	2	3	3	2	3	2	3	3	3	3	3	4	4	4	3	4	4	4	3	3	4	3	4	4	4	4	4	4	4	2	3	3	3	2	2	2	2	1	1	1	1
134	2	20	2	2	3	1	2	1	2	3	3	2	3	2	3	3	3	2	2	2	4	4	2	4	4	4	2	4	4	4	4	4	4	4	4	3	4	1	4	2	2	3	3	3	3	3	3	3	3
135	2	19	2	2	3	2	2	2	1	3	3	2	3	2	3	3	3	2	2	2	4	4	2	4	4	4	2	4	4	4	4	4	4	4	4	4	4	4	4	2	2	3	3	3	3	3	3	3	3
136	2	19	2	2	3	2	2	1	2	3	3	3	3	3	3	3	3	3	3	2	3	3	2	4	3	3	2	3	3	3	4	3	2	2	3	2	2	2	3	2	4	3	4	4	4	4	4	4	4
137	1	19	2	2	1	1	1	1	2	2	3	2	2	2	2	2	3	2	2	3	2	3	2	4	3	3	4	4	4	3	3	3	3	2	4	4	2	3	4	2	4	5	4	3	5	3	3	2	4
138	2	19	2	2	2	1	1	2	2	3	3	3	3	3	3	3	3	2	2	2	4	4	2	4	3	3	3	3	3	3	3	4	4	4	4	4	4	3	4	2	2	3	3	3	3	3	3	3	3
139	2	20	2	2	2	1	2	1	2	3	3	3	3	3	3	3	3	3	3	2	3	3	2	3	2	2	2	2	2	4	2	2	2	2	2	2	2	2	4	2	2	2	2	2	2	2	2	2	2
140	2	20	2	2	3	1	1	1	2	3	3	2	3	3	3	3	3	2	4	4	4	4	5	4	4	4	4	3	4	2	4	3	4	4	4	4	4	4	3	4	4	4	4	4	4	4	4	4	4
141	1	20	2	2	3	1	1	2	2	3	3	4	3	3	4	4	4	4	4	3	4	4	2	4	4	4	2	1	4	3	4	4	4	4	4	2	4	2	2	2	4	4	2	4	4	4	4	4	4
142	2	20	2	2	3	1	1	2	2	4	4	3	4	1	4	4	4	1	3	3	4	4	3	4	4	4	3	4	4	3	4	4	4	4	4	4	4	4	4	2	2	4	4	4	4	4	4	4	4
143	2	21	2	2	1	1	1	2	2	2	3	2	3	2	3	2	3	3	2	3	3	4	3	3	3	3	3	3	4	3	3	2	4	4	4	3	2	3	2	4	3	3	3	3	4	3	2	3	3
144	2	20	2	2	2	1	1	1	2	3	3	3	3	3	3	3	3	3	3	3	3	4	3	3	3	3	3	3	3	3	3	3	3	3	3	3	3	3	3	3	3	4	3	2	3	4	4	4	2
145	2	20	2	2	3	1	2	1	2	3	3	3	3	4	3	3	3	3	4	3	3	2	4	3	3	2	4	2	3	3	4	3	3	3	3	3	3	3	3	3	3	3	3	3	3	3	3	3	3
146	1	20	2	2	3	2	2	1	2	3	2	2	3	2	2	3	4	1	1	2	4	2	3	4	3	4	1	3	4	2	4	4	5	3	5	3	2	5	4	3	3	5	5	5	5	4	4	4	4
147	2	20	2	2	3	2	1	1	2	3	3	2	3	2	3	3	3	2	3	4	4	3	4	4	4	4	4	2	4	2	3	4	3	3	4	4	4	2	2	2	2	3	2	3	3	2	2	2	4
148	2	20	2	2	3	2	2	1	2	3	3	2	3	2	3	3	3	3	3	2	4	4	2	4	4	4	2	4	4	4	4	4	4	4	4	4	4	4	4	2	2	4	4	4	4	4	4	4	4
149	2	19	2	2	2	2	2	1	2	3	3	3	3	2	3	3	3	3	3	3	3	3	4	4	3	3	4	2	3	3	3	3	3	3	3	2	3	3	3	3	3	4	4	2	4	3	4	3	4
150	1	20	2	2	2	1	1	1	2	3	2	3	3	2	3	3	3	3	3	3	4	4	4	4	4	4	4	4	4	2	4	4	4	4	4	4	4	4	2	4	4	4	3	2	2	2	4	3	2
151	1	20	2	2	2	2	1	1	2	3	3	1	3	2	2	2	3	2	2	3	4	3	4	4	2	2	5	4	4	3	2	3	4	4	4	5	2	2	3	5	5	5	3	3	4	2	3	4	2
152	1	19	2	2	2	2	1	1	2	3	3	3	3	2	3	3	3	3	3	3	3	3	4	4	3	4	4	4	4	3	3	4	4	4	4	3	3	2	3	4	3	4	4	2	4	2	3	4	2
153	2	19	2	2	2	2	1	2	2	3	3	4	3	4	4	4	4	4	4	2	3	3	3	4	3	2	3	2	3	3	3	3	3	2	4	2	2	2	3	3	3	3	3	3	3	3	3	3	3
154	2	19	2	2	1	1	1	2	2	4	4	4	3	2	4	4	4	4	4	3	3	4	4	4	3	3	3	2	4	3	2	3	3	3	3	3	3	3	3	3	3	5	3	3	3	3	3	3	3
155	2	19	2	2	1	1	1	2	2	3	3	3	3	3	3	3	3	2	3	3	4	3	2	4	4	4	3	3	4	3	4	4	3	2	3	2	2	2	4	3	2	3	2	2	2	2	2	3	3
156	2	20	2	2	2	1	1	1	2	3	3	4	3	3	3	3	3	4	4	3	4	3	4	4	4	2	3	3	4	2	3	4	4	3	4	3	2	3	3	4	4	4	2	2	3	4	4	3	3
157	1	20	2	2	2	2	2	2	2	3	3	3	3	2	3	3	3	4	4	3	3	3	3	3	3	3	3	3	3	3	3	3	3	3	3	3	3	3	3	3	3	4	4	4	2	3	3	3	3
158	2	20	2	2	2	1	2	1	2	3	3	4	4	3	4	4	3	4	4	3	4	4	4	4	3	3	3	3	4	2	3	4	3	4	4	2	3	2	4	4	4	3	3	2	3	2	3	2	2
159	2	20	2	2	2	1	1	1	2	3	3	3	3	3	3	3	3	2	3	2	3	2	5	3	3	3	2	3	2	4	4	2	4	3	3	2	2	2	3	4	4	4	3	2	4	4	4	4	4
160	2	19	2	2	1	2	2	1	2	4	4	4	4	2	4	3	4	4	4	4	2	2	4	5	5	4	1	2	2	3	4	2	2	2	5	2	2	2	5	1	1	5	2	2	2	5	5	5	5
161	1	19	2	2	3	2	2	2	1	4	4	1	4	1	1	1	4	1	1	1	3	3	5	3	3	1	1	1	1	5	1	1	1	1	1	1	1	1	5	1	3	3	1	1	1	1	1	1	2
162	2	20	2	2	2	1	1	1	2	3	3	3	2	2	3	3	3	3	3	3	3	3	3	4	3	4	3	3	4	4	3	4	3	3	3	2	4	2	2	3	3	4	3	1	4	3	4	2	1
163	2	20	2	2	1	1	1	2	2	4	4	4	4	3	4	4	4	4	4	1	2	2	5	2	2	2	4	1	1	4	2	2	2	1	1	1	1	1	5	1	4	5	1	2	1	2	1	1	1
164	2	19	2	2	2	1	1	2	2	3	3	3	3	2	3	3	3	3	4	4	4	4	4	4	4	4	4	3	4	2	4	4	4	4	4	4	3	2	3	4	4	4	4	2	4	2	4	4	2
165	1	20	2	2	3	2	2	1	2	3	3	3	3	3	3	3	3	3	3	3	4	4	4	4	3	4	3	4	4	2	3	4	4	4	4	3	4	3	3	3	3	3	3	2	3	2	3	3	2
166	1	21	2	2	3	1	1	2	1	3	3	2	3	2	3	3	3	2	2	2	4	4	5	3	4	4	3	4	4	2	4	4	4	4	4	4	4	4	3	3	4	3	2	2	2	4	2	3	3
167	2	19	2	2	3	2	1	1	2	4	4	4	4	1	4	4	4	4	4	1	1	1	1	3	1	1	1	1	1	5	1	1	1	1	1	1	1	1	5	5	1	3	1	1	1	1	1	1	1
168	1	20	2	2	2	2	1	1	2	3	3	4	3	2	3	3	3	3	4	2	4	2	4	4	2	2	3	2	2	3	2	4	1	2	4	3	2	2	2	3	4	4	1	2	4	2	3	4	4
169	1	20	2	2	3	2	2	1	1	3	3	2	3	2	3	3	3	2	2	2	4	4	2	4	4	4	2	4	4	4	4	4	4	4	4	4	4	4	4	2	2	4	4	4	4	4	4	4	4
170	2	19	2	2	2	2	1	1	2	3	3	2	2	2	2	3	3	2	3	4	3	3	3	3	3	3	4	3	2	3	3	3	2	3	3	3	2	3	3	3	3	3	2	3	3	3	3	3	3
171	2	20	2	2	2	1	1	1	2	3	3	2	3	2	3	3	3	2	2	2	4	4	2	4	4	4	2	4	4	4	4	4	4	4	4	4	4	4	4	2	2	3	4	4	4	3	4	4	3
172	2	20	2	2	3	2	2	1	2	3	3	2	3	3	3	3	3	2	3	2	4	4	2	3	4	3	2	4	4	3	3	3	3	3	4	3	3	3	3	3	3	3	3	3	3	3	3	3	3
173	1	19	2	2	2	2	2	1	2	3	3	2	3	2	3	3	3	2	2	2	4	4	2	4	4	4	2	4	4	4	4	4	4	4	4	4	4	4	4	2	2	3	3	3	3	3	3	3	3
174	2	20	2	2	2	1	1	1	1	3	3	2	3	2	3	3	3	2	2	2	4	4	2	4	4	4	2	4	4	4	4	4	4	4	4	4	4	4	4	2	2	3	3	3	3	3	3	3	3
175	2	20	2	2	2	2	2	1	2	4	4	1	4	1	4	3	4	1	3	2	5	3	3	3	3	3	2	4	4	3	4	3	4	3	4	4	3	4	3	3	3	5	4	4	4	3	4	4	4
176	2	20	2	2	3	2	1	1	2	3	3	4	3	4	3	3	3	4	4	2	3	3	3	3	3	3	3	3	3	3	3	3	3	3	3	2	2	2	2	2	2	3	3	3	3	3	3	3	3
177	2	20	2	2	1	1	1	1	2	4	3	4	4	3	2	3	2	2	3	3	3	4	3	3	2	4	4	3	3	3	3	3	3	3	3	3	3	2	4	2	3	4	3	4	4	3	4	4	4
178	2	20	2	2	3	2	2	1	2	4	3	1	3	1	3	4	3	2	2	1	5	5	1	5	5	5	1	1	1	1	1	1	1	1	1	1	1	1	1	5	5	3	1	1	1	1	1	1	1
179	2	20	2	2	3	2	2	1	2	3	4	2	4	2	4	4	3	1	2	4	5	5	2	5	3	2	3	4	5	5	4	4	5	4	4	5	4	4	5	2	1	5	4	5	4	4	5	4	5
180	1	20	2	2	3	1	2	1	2	3	2	2	2	2	2	3	2	2	3	4	4	2	2	2	4	2	2	2	4	2	4	2	4	2	4	2	4	2	4	4	2	3	3	3	3	3	3	3	3
181	2	20	2	2	3	1	2	2	2	3	3	2	3	2	3	3	2	4	4	3	3	3	3	3	3	3	3	3	3	3	3	3	3	3	3	3	3	3	3	3	3	3	3	3	3	3	3	3	3
182	2	20	2	2	1	1	1	2	2	3	2	2	3	2	2	2	2	2	2	2	2	3	4	4	3	4	3	4	3	2	3	4	2	3	3	4	3	3	2	3	3	4	4	4	4	3	3	4	4
183	2	19	2	2	1	1	1	2	2	3	3	2	3	2	3	3	3	3	3	3	3	3	3	3	3	3	3	3	3	3	3	2	2	2	3	2	2	2	4	2	2	5	3	3	3	3	3	3	3
184	2	20	2	2	1	1	1	1	2	3	3	2	3	3	3	3	3	3	3	3	4	4	2	4	4	4	3	3	3	3	4	4	3	4	3	4	3	3	4	3	3	4	4	4	5	4	5	5	4
185	2	19	2	2	3	1	1	2	2	4	4	4	4	1	4	4	4	2	1	1	3	1	5	4	4	2	2	2	4	3	4	3	4	3	4	4	4	4	4	2	2	4	4	4	4	4	4	4	4
186	2	21	2	2	1	1	1	2	2	3	3	4	3	4	3	3	3	4	4	2	2	2	4	3	3	2	3	3	2	2	2	2	2	2	2	2	2	2	2	4	4	4	2	1	1	1	1	1	1
187	2	19	2	2	2	1	1	2	2	3	3	2	3	2	3	3	3	2	2	3	3	4	3	4	4	4	3	2	2	2	4	3	3	3	4	2	2	2	4	4	3	4	2	2	4	4	4	4	2
188	1	21	2	2	1	1	1	1	2	3	2	2	2	2	2	2	2	3	2	3	3	2	2	3	3	3	3	3	3	3	4	4	3	3	2	4	3	3	2	2	3	3	3	3	4	3	3	2	4
189	2	20	2	2	1	1	1	1	2	3	3	3	3	3	3	3	3	2	3	3	3	3	3	4	4	4	2	4	3	3	4	4	4	3	4	3	4	3	3	3	2	5	5	5	5	4	4	4	4
190	2	21	2	2	1	1	1	2	2	4	4	4	3	4	3	3	3	4	4	2	3	3	4	4	1	2	3	3	2	2	3	2	4	3	3	3	3	2	2	4	3	3	3	3	3	3	2	4	4
191	1	21	2	2	2	1	1	2	2	3	3	3	3	3	3	3	3	3	3	3	4	2	4	3	3	4	3	4	3	3	3	4	3	3	3	3	4	3	3	4	4	5	1	1	4	2	4	2	1
192	2	20	2	2	2	2	1	1	2	3	3	2	3	3	3	3	3	3	3	3	4	2	5	4	4	3	3	3	4	2	3	4	4	3	4	4	3	4	3	3	4	4	3	3	4	3	3	3	4
193	2	19	2	2	2	1	1	1	2	3	3	3	3	3	3	3	3	3	3	2	2	4	2	3	3	2	2	2	2	3	3	2	2	2	2	2	2	2	3	2	3	3	2	3	3	3	3	3	3
194	2	19	2	2	1	1	2	2	2	3	3	2	3	2	3	2	3	2	3	4	5	5	4	5	4	5	4	3	4	2	3	5	5	5	5	5	5	2	2	4	4	3	3	3	3	3	3	3	3
195	2	19	2	2	3	2	1	1	2	2	2	3	2	3	2	2	2	2	3	3	3	2	3	3	3	3	3	3	3	3	3	3	3	3	2	3	3	3	2	3	3	3	3	2	3	3	2	3	3
196	1	20	2	2	2	1	1	2	2	3	3	3	2	2	3	2	2	2	3	2	3	2	3	3	2	3	4	3	2	3	2	3	3	2	3	3	2	3	3	3	4	4	2	2	2	4	4	4	4
197	2	19	2	2	3	2	2	1	2	2	2	3	2	3	2	2	2	3	3	3	4	3	4	4	4	4	4	4	4	4	4	4	4	4	4	4	3	3	3	3	3	3	2	3	3	3	3	3	3
198	2	19	2	2	2	1	1	2	2	4	4	4	4	3	4	4	4	4	4	2	3	3	3	4	3	3	3	3	3	3	3	3	3	3	3	3	3	3	3	3	3	5	2	2	2	2	2	4	2
199	2	20	2	2	3	2	1	2	2	3	3	3	3	3	3	3	3	4	4	4	4	3	4	4	4	4	4	3	4	2	3	3	4	4	4	4	3	2	2	4	4	4	1	2	4	2	4	1	3
200	2	19	2	2	3	2	1	2	1	3	3	3	3	2	3	3	3	3	3	3	3	3	4	4	4	3	3	2	3	3	4	2	3	2	4	3	3	2	3	3	4	4	3	2	3	2	4	3	2
201	2	20	2	2	3	1	1	2	2	4	4	3	3	3	4	4	4	4	4	2	2	4	4	4	2	3	3	2	3	4	3	3	2	2	2	2	3	2	3	2	3	5	3	4	4	3	4	4	4
202	2	21	2	2	2	2	1	2	2	3	3	4	3	2	3	3	3	4	4	4	3	2	4	3	3	3	4	2	3	3	3	2	3	2	4	2	3	2	3	3	3	3	2	3	4	2	2	3	4
203	2	19	2	2	2	2	2	2	2	3	3	4	4	2	3	3	3	1	1	2	4	4	2	4	4	4	2	2	4	2	4	4	4	2	3	2	2	2	3	1	4	3	3	2	2	2	3	3	1
204	2	20	2	2	3	1	1	1	2	3	3	3	3	3	3	3	3	3	3	2	4	4	3	4	3	3	2	2	2	3	3	3	3	3	3	3	3	3	3	3	3	4	2	3	3	1	3	1	2
205	2	20	2	2	1	1	1	1	2	2	3	3	2	2	3	2	2	3	3	4	5	3	1	5	1	1	5	5	1	4	1	4	1	5	3	1	1	1	4	1	1	1	5	1	1	1	1	5	2
206	2	22	2	2	2	1	1	2	2	2	3	3	3	3	3	3	3	3	3	4	4	4	4	4	4	4	3	3	3	2	4	3	4	3	4	3	4	3	3	3	3	3	3	2	3	3	3	3	3
207	2	20	2	2	2	2	1	2	2	3	2	2	2	2	3	2	3	2	2	3	3	4	4	3	3	2	3	2	3	3	4	3	3	3	3	4	3	3	3	4	4	4	2	2	4	4	4	3	3
208	2	21	2	2	2	2	1	1	2	3	3	3	3	4	3	3	3	2	2	2	3	3	5	4	3	3	1	1	3	4	3	3	3	4	4	3	2	2	3	3	3	5	5	5	5	4	4	5	2
209	2	20	2	2	1	1	1	2	2	3	3	4	3	3	3	3	3	4	4	3	2	2	4	4	3	2	4	2	4	2	3	2	4	3	4	2	3	1	4	2	5	4	3	2	3	2	3	4	3
210	2	21	2	2	3	1	1	1	2	2	2	1	2	1	2	2	4	1	1	4	5	5	5	5	5	5	5	5	5	1	5	5	5	5	5	5	5	5	1	5	5	5	5	5	5	5	5	5	5
211	2	19	2	2	3	1	1	1	2	4	4	3	4	2	4	4	4	2	2	1	2	2	1	4	4	3	1	2	2	3	3	2	2	2	2	2	2	2	4	2	4	3	3	2	2	2	2	2	2
212	1	19	2	2	3	2	2	1	2	3	3	4	4	3	4	4	3	4	4	1	2	2	3	1	1	1	1	1	1	4	1	1	1	1	1	1	1	1	4	1	2	4	2	2	4	1	2	2	1
213	2	20	2	2	3	2	2	1	2	4	4	4	4	3	3	3	3	4	4	2	1	1	2	1	1	1	2	1	1	5	1	1	3	1	1	1	1	1	4	1	3	2	2	2	2	2	2	2	2
214	2	19	2	2	3	2	2	1	2	3	3	2	3	2	3	3	3	2	2	2	4	4	2	4	4	4	2	3	5	4	4	4	4	4	4	4	3	3	4	3	2	4	3	4	4	3	3	3	3
215	2	19	2	2	2	1	1	2	2	3	3	3	3	2	3	3	3	3	3	4	4	4	2	4	2	2	2	2	2	4	2	2	2	2	2	2	2	2	4	4	2	4	4	4	4	3	3	4	4
216	2	19	2	2	2	1	1	1	2	3	3	3	3	2	3	3	3	2	2	4	4	4	4	4	4	4	4	3	3	3	3	3	3	3	3	3	3	3	3	3	3	3	3	2	4	4	4	3	3
217	2	20	2	2	1	1	1	2	2	3	3	3	4	3	3	3	3	2	2	1	2	3	3	1	1	1	1	2	1	4	4	3	5	2	1	1	3	1	4	1	4	3	3	3	3	3	3	3	3
218	2	21	2	2	2	1	1	1	2	3	3	2	3	3	3	3	3	3	3	3	3	3	3	3	3	3	3	3	3	3	3	3	3	3	4	3	3	2	3	4	4	4	3	4	4	3	4	3	3
219	2	20	2	2	3	1	1	1	1	4	4	1	4	3	3	3	3	3	4	2	3	2	2	4	2	1	2	2	2	4	2	2	2	2	2	2	2	1	4	3	3	4	3	3	3	2	2	3	3
220	2	19	2	2	2	1	1	2	2	3	3	3	3	2	3	3	3	3	4	4	4	4	4	4	3	2	2	4	4	2	4	3	4	4	4	4	2	2	3	4	3	4	4	4	4	4	4	4	4
221	2	19	2	2	2	2	2	1	2	3	3	2	3	3	3	3	3	3	4	3	3	3	3	4	3	3	2	2	4	4	3	4	3	3	4	2	2	2	4	2	3	4	2	2	3	2	2	3	2
222	2	20	2	2	3	1	1	2	2	3	3	4	3	3	3	3	3	4	4	3	3	3	3	3	3	3	3	3	3	3	3	3	3	3	3	3	3	3	3	3	3	5	3	2	4	4	4	4	2
223	2	19	2	2	2	2	2	1	2	3	3	3	3	2	3	3	3	3	3	3	3	4	2	4	2	2	2	2	4	4	2	2	2	2	3	2	2	2	4	4	2	3	3	2	2	3	3	3	3
224	2	21	2	2	2	1	1	2	2	3	3	4	3	3	3	3	3	3	3	3	4	3	4	4	3	3	2	4	3	3	3	4	3	4	4	2	4	3	2	3	4	3	3	3	3	3	3	3	3
225	2	20	2	2	2	1	1	1	2	3	3	2	3	3	4	4	4	4	4	3	3	3	4	4	3	3	2	2	2	3	2	3	3	2	2	2	2	2	3	3	3	2	2	2	2	2	2	3	2
226	2	19	2	2	2	1	1	1	2	3	3	2	3	2	3	3	3	2	2	3	3	3	3	3	3	3	3	3	3	3	3	3	3	3	3	3	3	3	3	3	3	3	3	3	3	3	3	3	3
227	2	20	2	2	3	1	1	1	2	3	3	2	3	2	3	3	3	2	2	3	3	3	3	3	3	3	3	3	3	3	3	3	3	3	3	3	3	3	3	3	3	3	3	3	3	3	3	3	3
228	2	19	2	2	3	1	1	2	2	4	4	4	4	3	4	4	4	3	3	3	3	3	3	3	3	3	3	3	3	3	3	3	3	3	3	3	3	3	3	3	3	3	3	3	3	3	3	3	3
229	1	20	2	2	3	1	1	1	2	3	3	3	3	3	3	3	3	3	3	3	3	3	3	3	3	3	3	3	3	3	3	3	3	3	3	3	3	3	3	3	3	3	3	3	3	3	3	3	3
230	1	20	2	2	2	1	1	2	2	3	3	2	3	2	3	3	3	2	2	3	3	3	3	3	3	3	3	3	3	3	3	3	3	3	3	3	3	3	3	3	3	3	3	3	3	3	3	3	3
231	1	19	2	2	3	2	2	2	2	3	3	2	3	2	3	3	3	2	2	3	3	3	3	3	3	3	3	3	3	3	3	3	3	3	3	3	3	3	3	3	3	3	3	3	3	3	3	3	3
232	2	20	2	2	3	2	2	1	2	3	3	2	3	2	3	3	3	2	2	3	3	3	3	3	3	3	3	3	3	3	3	3	3	3	3	3	3	3	3	3	3	3	3	3	3	3	3	3	3
233	1	20	2	2	3	2	2	1	2	3	3	3	3	3	3	3	3	2	3	2	4	4	2	3	3	3	3	3	3	3	3	3	3	3	3	3	3	3	3	3	3	3	3	3	3	3	3	3	3
234	1	20	2	2	3	1	1	2	2	3	3	3	3	3	3	3	3	3	3	2	4	4	2	4	4	4	2	3	3	4	4	4	3	3	3	3	3	3	3	3	3	3	3	3	3	3	3	3	3
235	1	21	2	2	1	2	1	2	1	3	3	2	3	2	3	3	3	2	2	2	4	4	2	4	4	4	2	4	4	4	4	4	4	4	4	3	3	3	3	3	3	3	3	3	3	3	3	3	3
236	1	21	2	2	2	1	1	2	2	2	3	3	2	3	3	2	3	3	3	3	2	3	3	2	3	4	3	4	3	3	3	3	3	3	3	2	3	3	2	3	4	2	3	2	3	3	3	3	4
237	1	20	2	2	2	1	1	2	2	2	2	2	3	3	3	2	2	3	3	3	3	3	3	3	3	3	3	3	3	3	3	2	3	4	2	3	3	3	3	3	3	3	3	3	3	3	3	3	3
238	1	22	2	2	2	1	1	2	2	3	3	2	3	2	2	3	3	2	2	3	3	3	3	3	3	3	3	3	3	3	3	3	3	3	3	3	3	3	3	3	3	3	3	3	3	3	3	3	3
239	1	20	2	2	1	1	1	1	2	3	3	2	3	2	3	3	3	2	2	3	3	3	3	4	3	2	3	3	3	3	3	3	3	3	3	3	3	3	3	3	3	3	3	3	3	3	3	3	3
240	2	19	2	2	3	2	2	1	2	3	3	2	3	2	3	3	3	2	2	3	3	3	3	3	3	3	3	3	3	3	3	3	3	3	3	3	3	3	3	3	3	3	3	3	3	3	3	3	3
241	1	22	2	2	1	1	1	2	2	3	2	2	2	2	2	3	2	2	3	3	3	3	3	3	3	3	3	3	3	3	3	4	3	4	3	4	3	4	3	2	3	4	3	4	3	4	3	4	3
242	2	20	2	2	2	1	1	2	2	3	2	2	3	2	3	3	2	2	2	3	3	3	3	3	3	3	2	3	3	4	3	3	4	4	3	4	3	3	4	2	2	4	4	3	3	3	3	3	3
243	1	21	2	2	1	1	1	2	2	3	3	2	3	2	3	3	3	2	2	3	3	3	3	3	3	3	3	3	3	3	3	3	3	3	3	3	3	3	3	3	3	3	3	3	3	3	3	3	3
244	2	19	2	2	2	1	1	1	2	3	3	2	3	2	3	3	3	2	2	3	3	3	3	3	3	3	3	3	3	3	3	3	3	3	3	3	3	3	3	3	3	3	3	3	3	3	3	3	3
245	2	19	2	2	2	1	2	1	2	3	3	3	3	3	3	3	3	3	3	2	3	3	4	3	3	3	3	3	3	3	3	3	3	3	3	3	3	3	3	3	3	4	4	4	4	4	4	4	4
246	1	22	2	2	2	1	1	2	2	3	3	3	3	2	3	2	3	3	3	3	3	3	3	3	3	3	3	3	3	3	3	3	3	3	3	3	3	3	3	3	3	3	3	3	3	3	3	3	3
247	1	20	2	2	3	1	1	1	2	3	4	4	3	4	4	4	3	4	3	2	4	2	2	4	2	2	4	1	2	4	2	1	2	2	1	2	1	1	5	2	2	4	2	1	1	2	1	3	2
248	2	19	2	2	2	1	1	1	2	3	3	2	3	2	3	3	3	2	2	3	3	3	3	3	3	3	3	3	4	3	4	4	3	3	3	3	3	3	3	3	3	4	4	4	4	4	4	4	4
249	2	20	2	2	2	1	1	1	2	4	4	4	4	1	4	4	4	4	4	5	4	1	5	4	5	4	5	2	5	5	5	4	5	5	5	5	5	5	1	1	5	5	5	1	5	1	5	1	5
250	2	20	2	2	2	2	2	1	2	4	4	4	4	4	4	4	4	4	4	3	3	3	3	3	3	3	3	3	3	3	3	3	3	3	3	3	3	3	3	3	3	3	3	3	3	3	3	3	3
251	2	19	2	2	3	2	1	1	2	4	3	4	3	3	4	3	4	4	4	2	3	1	5	1	4	1	3	1	3	2	4	2	4	2	3	2	2	2	3	3	4	4	2	1	4	3	4	2	1
252	2	20	2	2	2	2	2	1	2	3	3	3	3	2	3	3	3	3	3	4	4	4	4	4	4	4	4	4	4	2	4	4	4	4	4	4	4	4	2	4	4	2	2	2	2	2	2	2	2
253	2	20	2	2	3	1	1	1	2	4	4	1	4	1	4	4	4	1	1	2	4	4	2	4	1	2	4	2	2	2	2	3	4	3	2	2	2	2	2	4	4	4	1	1	1	1	1	3	1
254	2	19	2	2	3	1	1	2	2	4	4	4	3	3	4	4	4	3	4	3	3	3	3	4	2	3	2	3	2	3	3	2	3	3	4	2	3	2	3	3	3	4	4	2	3	4	2	3	2
255	2	19	2	2	3	2	2	1	2	3	3	4	3	4	3	3	3	4	4	3	2	3	2	2	2	2	4	2	2	4	2	3	3	3	3	3	3	3	4	2	3	3	3	3	3	3	3	3	3
256	2	20	2	2	2	2	1	2	1	2	3	2	3	2	2	2	3	2	3	4	4	3	4	4	4	3	4	3	3	2	4	3	3	3	3	3	3	3	3	3	3	4	3	4	2	3	2	2	3
257	2	19	2	1	1	1	1	2	2	3	3	2	3	2	3	3	3	2	2	3	3	3	3	3	3	3	3	3	3	3	3	3	3	3	3	3	3	3	3	3	3	3	3	3	3	3	3	3	3
258	1	23	5	2	3	2	2	1	2	3	3	2	3	2	3	3	3	2	2	3	3	3	3	3	4	2	3	2	2	4	3	3	3	3	3	3	3	3	3	3	3	3	3	3	3	3	3	3	3
259	1	20	2	1	3	2	1	1	2	2	3	3	3	3	3	2	3	3	2	4	3	3	2	4	3	3	4	2	3	3	4	4	3	3	2	2	3	3	4	3	3	3	3	3	3	3	3	3	3
260	2	19	2	1	3	2	2	1	2	3	3	3	3	3	3	3	3	3	3	2	2	2	4	4	2	2	3	3	2	3	4	3	4	4	4	2	2	2	3	2	4	4	3	2	4	2	4	3	2
261	2	19	2	2	2	1	1	2	2	3	3	4	3	2	3	3	3	4	4	4	4	4	3	4	4	3	3	2	4	2	3	3	3	4	3	4	3	3	3	3	3	4	3	4	3	3	3	3	3
262	1	21	4	1	3	2	2	1	2	4	4	4	4	2	4	4	4	4	4	1	1	1	3	3	4	1	1	1	1	4	2	1	1	1	1	1	1	1	4	2	4	4	1	1	4	1	3	1	1
263	1	18	1	2	1	1	1	2	2	3	3	3	3	3	3	3	3	3	3	3	4	4	4	4	4	4	3	2	4	2	3	4	4	4	3	3	3	2	3	4	4	2	2	2	2	2	2	2	2
264	2	21	2	1	3	1	1	1	2	3	3	2	3	2	3	3	3	2	2	2	4	4	2	4	4	3	2	3	4	3	4	3	4	3	4	3	4	3	3	4	2	4	4	4	4	4	4	4	4
265	1	20	2	1	2	1	1	1	2	3	3	2	3	2	3	3	3	2	2	2	4	4	2	4	4	4	2	4	4	4	4	4	4	4	4	3	3	3	3	3	3	3	3	3	3	3	3	3	3
266	2	20	2	1	1	1	2	2	1	3	3	2	3	2	3	3	3	2	2	3	3	3	3	3	3	3	3	3	3	3	3	3	3	3	3	3	3	3	3	3	3	3	3	3	3	3	3	3	3
267	1	19	2	1	3	1	1	1	2	3	3	2	3	2	3	3	3	3	3	3	3	3	3	3	3	3	3	3	3	3	3	3	3	3	3	3	3	3	3	3	3	3	3	3	3	3	3	3	3
268	1	20	2	1	1	1	1	2	2	2	2	3	2	3	2	2	2	3	3	3	3	3	3	3	3	3	3	3	3	3	3	3	3	3	3	3	3	3	3	3	3	3	3	3	3	3	3	3	3
269	2	21	2	1	2	1	1	2	2	3	4	2	3	1	4	3	4	2	2	2	4	3	1	4	3	4	1	4	3	4	3	4	4	3	3	4	3	4	2	4	1	4	3	4	2	4	2	4	2
270	1	20	2	1	2	1	1	1	2	3	3	2	3	2	3	3	3	2	2	3	3	3	3	3	3	3	3	3	3	3	3	3	3	3	3	3	3	3	3	3	3	3	3	3	3	3	3	3	3
271	2	19	2	1	3	1	1	2	2	3	3	3	3	2	3	3	3	2	3	2	4	4	2	4	4	4	2	4	4	4	4	4	4	4	4	4	4	4	4	2	2	4	4	4	4	4	4	4	4
272	2	19	2	1	3	2	2	1	2	4	3	1	3	2	4	4	3	2	2	1	4	5	2	2	2	1	4	2	1	2	2	3	1	2	3	3	2	2	1	4	3	2	2	1	2	2	1	2	1
273	1	20	2	1	2	2	1	1	2	4	4	1	4	1	4	4	4	1	1	1	5	5	1	5	5	5	1	5	5	5	5	5	5	5	5	5	5	5	5	1	1	5	5	5	5	5	5	5	5
274	1	19	2	1	2	2	1	2	2	2	2	2	2	3	2	2	2	3	3	3	3	2	3	3	3	3	4	3	3	3	3	3	3	3	3	3	3	3	3	3	3	3	4	2	3	3	3	4	3
275	2	19	2	1	3	2	2	1	2	3	3	2	3	2	3	3	3	2	2	3	3	3	3	3	3	3	3	3	3	3	3	3	3	3	3	3	3	3	3	3	3	3	3	3	3	3	3	3	3
276	1	21	2	1	3	2	2	1	2	3	3	2	3	2	3	3	3	2	2	2	4	4	2	4	4	4	2	4	4	4	4	4	4	4	4	4	4	4	4	2	2	4	3	3	4	4	3	4	3
277	1	20	2	1	3	2	2	1	2	2	3	3	3	2	2	3	2	2	3	3	3	3	3	3	3	3	3	3	3	3	3	3	3	3	3	3	3	3	3	3	3	3	3	3	3	3	3	3	3
278	1	18	2	1	3	2	2	1	2	3	3	2	3	3	3	3	3	3	3	3	3	3	3	3	3	3	3	3	3	3	3	3	3	3	3	3	3	3	3	3	3	3	3	3	3	3	3	3	3
279	1	20	2	1	3	2	2	1	1	3	3	3	3	2	3	3	3	3	3	3	3	3	3	3	3	3	3	3	3	3	3	3	3	3	3	3	3	3	3	3	3	3	3	3	3	3	3	3	3
280	2	19	2	1	3	1	2	1	2	3	3	3	3	2	3	3	3	3	3	3	3	3	3	3	3	3	3	3	4	3	3	3	3	3	3	3	3	3	3	3	3	3	3	3	3	3	3	3	4
281	2	19	2	1	2	1	1	2	2	3	3	3	3	2	3	3	3	3	3	3	3	3	3	3	3	3	3	3	3	3	3	3	3	3	3	3	3	3	3	3	3	3	3	3	3	3	3	3	3
282	2	18	4	1	2	1	1	2	2	3	4	2	2	4	2	3	4	2	3	5	2	3	2	5	4	3	4	1	2	3	4	5	4	3	2	1	2	3	4	1	2	1	2	3	4	5	4	3	2
283	1	20	2	1	3	1	2	2	2	4	3	1	3	2	3	4	3	2	1	2	3	4	3	4	3	3	2	4	3	3	3	3	4	3	4	3	4	4	3	2	3	3	2	2	2	2	2	2	2
284	1	21	2	1	3	1	2	1	2	4	4	1	4	1	4	4	4	1	1	1	1	1	5	5	1	1	5	1	5	1	1	5	1	5	5	1	1	1	5	1	1	3	3	3	3	3	3	3	3
285	1	20	2	1	3	2	2	1	2	4	4	1	4	1	4	4	4	1	1	1	5	5	1	5	5	5	5	5	5	5	5	5	5	5	5	1	4	4	2	4	4	5	5	5	5	5	5	5	5
286	2	20	2	1	2	1	1	2	2	3	3	2	3	2	3	3	3	4	4	4	4	4	4	4	4	4	4	4	4	2	4	2	4	4	4	4	4	4	4	4	4	4	2	4	4	3	4	4	3
287	1	20	2	1	3	1	1	2	2	3	3	2	3	2	3	3	3	2	2	3	3	3	3	3	3	3	3	3	3	3	3	3	3	3	3	3	3	3	3	3	3	3	3	3	3	3	3	3	3
288	2	20	2	1	3	2	2	1	2	4	3	4	4	1	4	4	4	1	1	5	3	4	2	5	1	1	5	1	3	5	1	3	3	1	1	1	3	1	4	1	1	1	1	1	1	1	1	3	1
289	1	20	2	1	3	2	2	1	2	3	3	2	3	2	3	3	3	4	4	4	4	3	4	4	3	3	3	4	4	4	4	4	4	4	4	4	4	4	4	2	3	4	2	4	4	4	1	4	4
290	2	19	2	1	3	2	2	1	2	3	3	2	3	2	3	3	3	2	2	3	3	3	3	3	3	3	3	3	3	3	3	3	3	3	3	3	3	3	3	3	3	3	3	3	3	3	3	3	3
291	2	21	2	1	2	1	1	2	2	3	3	2	3	2	3	3	3	2	2	4	3	3	2	3	3	4	4	2	4	3	3	3	4	3	3	4	3	4	2	4	3	3	3	2	3	3	3	4	3
292	2	19	2	1	2	2	2	1	2	4	4	1	4	2	4	4	4	1	2	1	1	1	5	5	1	1	1	1	1	3	1	1	1	1	1	1	1	1	5	1	1	5	5	1	5	3	5	5	5
293	2	20	2	1	3	2	2	1	1	3	3	3	3	2	3	2	3	3	3	4	4	3	3	4	4	4	4	2	2	2	4	4	4	4	4	3	3	2	2	4	4	4	4	2	2	2	4	3	3
294	1	20	2	1	3	2	1	1	2	4	4	4	4	3	4	4	4	3	3	1	1	1	3	4	2	2	3	1	1	3	3	1	1	1	4	1	3	1	4	2	2	5	3	2	5	1	1	2	5
295	2	19	2	1	3	2	2	2	2	4	4	1	4	1	4	4	4	1	1	1	1	1	1	1	1	1	1	1	1	5	1	1	1	1	1	1	1	1	5	1	1	1	1	1	1	1	1	1	1
296	2	21	2	1	2	1	1	2	2	3	3	4	3	3	3	3	3	3	3	3	3	3	4	3	5	5	1	3	3	3	5	5	5	4	1	2	4	3	1	1	5	2	3	2	5	3	4	1	1
297	1	20	2	1	3	1	2	2	2	4	4	4	3	3	3	3	3	4	4	2	3	2	4	2	4	3	2	1	2	4	3	3	4	2	4	1	1	3	2	3	4	4	1	3	3	2	4	2	4
298	2	18	2	1	2	2	2	1	2	3	3	3	3	3	3	3	3	3	3	4	4	4	4	4	4	4	4	4	4	2	4	4	4	4	4	2	4	4	4	2	4	4	3	2	4	4	4	3	4
299	2	19	2	1	3	1	1	2	2	4	4	4	4	3	4	4	4	4	4	3	2	2	3	4	4	2	3	2	4	4	2	2	2	2	2	2	2	2	4	4	2	3	3	3	3	2	2	4	1
300	2	19	2	1	3	1	1	1	2	3	3	3	3	2	3	3	3	3	3	4	3	3	4	4	4	1	3	2	3	2	3	2	3	2	2	2	2	4	2	3	4	4	4	2	4	3	4	2	2
301	1	20	2	1	3	2	2	1	2	3	3	2	3	2	3	3	3	3	3	2	2	2	3	2	3	2	2	2	2	4	3	2	3	2	2	2	2	2	4	2	4	4	2	2	2	2	3	4	2
302	2	19	2	1	2	2	2	1	2	3	3	3	3	3	3	3	3	3	3	4	4	4	4	4	4	4	4	4	4	2	4	4	4	4	4	4	4	4	4	4	4	3	3	2	2	2	2	2	2
303	2	20	2	1	3	2	2	1	2	4	4	3	4	3	4	4	4	3	4	3	4	4	4	4	3	2	3	2	2	4	4	4	5	4	3	3	3	3	4	3	3	5	3	2	4	3	5	2	3
304	1	20	2	1	2	1	1	2	2	3	3	3	3	3	3	3	3	3	4	4	4	2	5	3	2	2	3	2	2	2	3	2	3	2	3	3	2	1	3	4	5	2	1	1	4	2	3	2	1
305	2	20	2	1	2	2	2	1	2	4	4	4	3	4	3	3	3	4	4	5	5	5	5	5	5	5	5	5	5	1	5	5	5	5	5	5	5	5	1	5	5	3	3	2	3	3	3	4	2
306	1	20	2	1	2	2	2	1	2	4	4	4	4	4	4	4	4	4	4	1	1	1	2	3	1	1	1	1	1	5	1	2	1	1	1	1	1	1	5	1	1	1	1	1	1	1	1	5	1
307	2	20	2	1	2	2	1	2	2	4	4	3	3	3	3	3	3	3	4	4	3	3	4	4	2	3	2	2	2	3	3	2	4	2	4	2	2	2	3	2	4	4	2	1	3	2	3	3	2
308	2	19	2	1	3	2	2	1	2	3	3	4	3	3	3	3	3	4	4	2	1	2	5	3	2	2	3	1	1	3	1	2	3	1	3	4	1	1	3	4	5	5	2	1	2	3	3	3	1
309	2	19	2	1	2	1	1	2	2	3	3	3	3	2	2	2	3	3	2	4	3	2	4	4	3	3	4	2	4	2	3	3	3	3	4	3	4	2	3	4	4	4	4	3	3	4	3	4	4
310	2	19	2	1	2	2	1	2	2	3	3	3	3	2	3	3	3	3	3	3	4	4	3	4	3	2	2	3	3	4	3	3	3	3	2	2	2	3	3	4	4	5	3	3	4	2	4	3	4
311	1	19	2	1	3	2	2	2	2	3	3	3	3	3	3	4	4	3	3	3	3	4	2	4	2	3	3	2	4	3	1	2	1	2	4	3	2	1	4	4	3	2	3	3	2	2	2	1	2
312	1	20	2	1	2	1	1	2	2	4	4	4	4	4	3	3	3	4	4	3	3	3	4	3	3	2	2	3	2	3	4	3	4	3	2	1	3	2	3	1	3	3	4	3	4	2	3	4	2
313	2	19	2	1	3	2	2	1	2	4	3	4	3	3	4	4	4	4	4	4	3	4	5	4	5	2	4	2	4	1	3	1	5	4	4	2	2	4	4	4	5	5	3	2	3	5	4	2	1
314	2	20	2	1	3	1	1	1	2	4	4	4	4	3	4	4	4	2	4	4	3	4	3	4	2	3	4	3	2	2	2	3	2	3	4	4	3	1	3	5	3	4	4	4	4	4	4	4	4
315	2	19	2	1	3	1	1	1	1	3	3	3	3	3	3	3	3	3	3	2	2	2	4	2	2	2	2	2	2	4	4	2	4	2	2	2	2	4	4	2	4	3	4	3	4	3	2	4	2
316	2	20	2	1	1	1	1	2	2	4	4	4	4	1	4	4	4	4	4	1	5	5	5	5	5	5	5	5	1	1	5	5	5	5	5	5	5	1	1	1	5	5	5	5	5	5	5	5	5
317	1	18	2	1	3	1	2	1	2	3	3	3	3	2	2	2	3	3	3	4	3	4	3	3	4	2	4	2	4	3	4	3	4	4	4	4	3	4	4	4	4	3	2	2	3	2	3	4	3
318	2	21	2	1	1	1	1	1	2	4	4	4	4	3	4	4	4	4	4	3	3	3	4	4	4	2	3	1	4	3	1	1	3	1	4	1	1	1	3	2	3	4	2	1	2	1	1	1	1
319	2	20	2	2	3	2	2	1	2	4	4	4	4	4	4	4	3	4	4	2	2	2	3	2	2	3	2	1	2	4	1	2	2	1	2	1	1	1	3	3	4	5	2	1	4	2	2	3	2
320	2	20	2	1	2	1	1	1	2	4	4	1	4	4	4	4	3	4	4	1	4	4	1	4	2	3	2	5	2	5	2	5	1	4	4	1	3	1	5	3	2	1	1	1	1	1	1	1	1
321	1	20	2	1	1	2	1	1	2	3	3	2	3	2	3	3	3	2	2	2	4	4	2	4	4	4	2	4	4	4	4	4	4	4	4	4	4	4	4	2	2	2	2	2	2	2	2	2	2
322	2	20	2	1	1	1	1	2	2	3	4	3	3	2	3	3	4	3	3	3	4	4	4	5	4	2	1	1	2	4	3	2	3	4	4	2	2	2	3	4	3	5	2	1	1	4	3	2	3
323	1	19	2	1	3	2	2	1	2	3	3	2	3	2	3	3	3	2	2	4	2	2	4	2	2	2	4	3	3	3	3	3	3	3	3	2	2	2	2	4	4	3	3	3	3	3	3	3	3
324	1	20	2	1	2	1	1	1	2	4	4	1	4	1	4	4	4	1	1	1	5	5	1	5	5	5	1	5	5	5	5	5	5	5	5	5	5	5	5	1	1	5	5	5	5	5	5	5	5
325	2	19	1	2	1	1	1	2	2	4	4	4	4	4	4	4	4	4	4	3	3	3	2	5	5	5	4	2	5	3	5	5	5	3	5	2	2	1	3	4	4	5	5	2	3	2	2	5	3
326	2	18	1	2	1	1	1	2	2	2	2	3	2	3	2	2	2	3	3	4	2	2	4	2	2	2	4	2	2	2	2	2	2	2	2	2	2	2	2	4	4	2	2	2	2	2	2	2	2
327	1	19	1	2	3	1	2	1	2	2	2	3	2	3	2	2	2	3	3	4	2	3	3	3	3	3	3	3	3	3	3	3	3	3	3	3	3	3	3	3	3	3	3	3	3	3	3	3	3
328	2	19	1	2	3	2	2	1	2	3	3	2	3	2	3	3	3	2	2	2	4	4	2	4	4	4	2	4	4	4	4	4	4	4	4	4	4	4	4	2	2	3	3	3	3	3	3	3	3
329	1	20	1	2	3	1	1	2	2	2	3	2	3	2	3	3	3	2	2	3	3	3	3	3	3	3	3	3	3	3	3	3	3	3	3	3	3	3	3	3	3	3	3	3	3	3	3	3	3
330	2	18	1	2	3	1	1	1	2	4	4	1	4	1	4	4	4	4	4	1	5	2	4	5	5	5	1	2	2	5	4	4	4	4	4	4	4	4	4	2	2	3	3	3	3	3	3	3	3
331	2	18	1	1	2	1	1	1	2	4	4	1	4	4	4	4	4	4	4	1	1	3	3	4	3	2	1	2	2	3	3	3	3	3	3	2	3	2	3	2	3	4	4	4	4	4	2	4	4
332	1	19	1	2	1	1	1	2	2	2	2	3	2	2	3	3	3	3	3	3	3	3	3	3	3	3	3	3	3	3	3	3	3	3	3	3	3	3	3	3	3	3	3	3	3	3	3	3	3
333	2	18	1	2	1	2	2	2	2	4	4	4	3	4	3	3	3	4	4	2	1	1	4	3	3	3	2	1	1	3	1	1	2	1	1	1	1	1	3	3	3	3	1	1	1	1	3	1	1
334	2	20	1	2	2	1	1	2	2	3	3	2	3	2	3	3	3	2	2	2	4	4	2	4	4	4	2	4	4	4	4	4	4	4	4	4	4	4	4	2	2	3	3	3	3	3	3	3	3
335	1	18	1	2	1	1	1	1	2	3	3	2	3	2	3	3	3	2	2	5	5	5	5	1	5	5	5	3	5	1	5	3	5	3	3	5	3	5	1	5	5	3	3	3	3	3	3	3	3
336	2	19	1	2	3	1	1	2	2	3	3	2	3	2	3	3	3	2	2	2	4	4	2	4	4	4	2	4	4	4	4	4	4	4	4	4	4	4	4	2	2	3	3	3	3	3	3	3	3
337	2	20	1	2	3	2	2	2	2	2	3	3	2	3	3	3	3	3	3	3	3	3	3	3	4	3	3	3	2	3	3	3	3	4	3	3	2	3	4	3	3	3	2	3	3	3	4	3	3
338	2	19	1	2	2	1	1	1	2	4	4	1	4	3	3	3	3	3	3	2	2	4	4	2	2	2	2	2	2	4	2	2	4	2	2	2	2	2	4	4	3	4	4	4	4	4	4	4	4
339	2	18	1	2	2	1	1	2	2	4	4	4	3	3	4	4	4	3	3	2	2	2	2	2	2	2	2	2	2	4	4	2	2	2	4	2	2	2	4	2	2	4	2	2	4	2	4	2	4
340	2	21	1	2	1	1	1	2	2	3	3	2	3	2	3	3	3	2	2	2	4	4	2	4	4	4	2	4	4	4	4	4	4	4	4	4	4	4	4	2	2	4	4	4	4	4	4	4	4
341	2	18	1	2	2	1	1	1	2	3	3	3	3	2	3	3	3	3	3	3	4	4	2	4	3	4	3	4	4	3	4	3	4	3	4	3	3	2	3	3	3	5	3	5	4	4	4	2	3
342	2	20	1	2	2	2	2	2	2	3	3	2	3	2	3	3	3	2	2	3	3	3	2	4	4	4	2	4	4	3	3	4	4	3	4	3	3	3	3	3	3	4	4	4	4	4	4	4	4
343	1	19	1	2	2	1	1	2	2	3	3	2	3	2	3	3	3	2	2	3	3	3	3	3	3	3	3	3	3	3	3	3	3	3	3	3	3	3	3	3	3	3	3	3	3	3	3	3	3
344	1	20	1	2	2	1	1	2	2	3	3	3	3	3	3	3	3	3	3	4	5	4	4	4	4	4	2	3	4	2	4	4	4	3	4	3	4	3	2	4	4	3	3	3	3	3	3	3	3
345	2	19	1	2	2	1	1	2	2	2	2	3	3	2	3	2	3	2	3	4	3	4	3	4	4	3	2	3	2	2	4	4	2	3	3	4	3	4	2	2	4	3	3	3	4	3	3	3	2
346	2	18	1	2	2	1	1	2	2	3	3	2	3	2	3	3	3	2	2	4	3	3	3	3	3	3	3	3	3	3	3	3	3	3	3	3	3	3	3	3	3	3	3	3	3	3	3	3	3
347	2	19	1	2	2	1	1	2	2	3	3	3	3	2	2	2	3	3	3	3	2	2	4	4	3	3	2	3	3	2	3	3	3	2	4	2	3	1	4	2	3	4	5	2	4	3	4	4	5
348	2	18	1	2	3	2	2	2	2	3	3	3	3	3	3	3	3	3	3	4	2	3	4	4	4	2	3	3	4	2	4	3	4	3	4	2	3	3	3	2	4	2	3	2	3	2	2	2	2
349	1	19	1	2	2	1	1	2	2	3	3	2	3	2	3	3	3	2	2	2	4	4	2	4	4	4	2	4	4	4	4	4	4	4	4	4	4	4	4	2	2	4	4	4	4	4	4	4	4
350	2	20	1	2	2	1	1	1	2	3	3	4	3	3	3	3	3	4	4	2	2	2	5	2	2	4	3	2	3	2	2	2	4	2	4	1	2	1	2	2	4	2	1	2	2	2	2	3	2
351	2	19	1	2	2	2	2	1	2	3	3	3	3	2	3	2	3	2	3	4	4	4	4	4	4	4	3	2	3	2	3	3	4	3	3	4	4	3	3	4	3	4	3	2	3	3	3	3	2
352	2	18	1	2	3	2	2	2	2	3	3	3	2	2	3	3	3	3	3	5	5	5	5	5	5	5	5	4	4	2	3	4	5	4	4	4	5	4	2	5	5	4	2	5	5	3	4	5	5
353	2	19	1	2	1	1	1	2	2	2	3	3	3	3	3	2	3	3	3	4	4	4	5	4	4	4	4	2	4	2	4	4	4	4	4	3	4	3	2	4	4	4	2	2	4	4	4	3	2
354	2	19	1	2	2	1	1	1	2	2	3	2	3	1	2	3	3	2	2	3	4	4	2	4	3	3	3	2	4	3	3	3	4	4	4	3	3	3	3	3	3	2	3	2	4	1	4	3	1
355	2	19	1	2	3	1	1	1	2	4	4	3	4	3	3	3	3	3	3	3	3	3	2	3	3	3	3	3	3	3	3	3	3	3	4	3	3	3	3	4	3	4	3	3	4	3	4	3	3
356	2	18	1	2	1	1	1	1	2	3	3	3	3	3	3	3	3	3	3	2	3	2	3	4	4	3	3	3	2	4	2	2	2	2	3	2	2	2	4	3	3	4	4	3	1	4	3	4	3
357	2	19	1	2	1	1	1	1	2	3	3	3	3	3	3	3	3	3	3	3	4	4	4	4	3	2	2	3	3	3	3	3	3	3	3	3	3	3	3	3	3	3	3	3	3	3	3	3	3
358	2	18	1	2	2	1	2	1	2	4	4	4	4	1	4	4	4	1	1	1	1	5	1	5	1	1	1	1	1	5	1	1	1	1	1	1	1	1	5	5	5	3	5	1	3	2	3	5	3
359	2	18	1	2	2	1	1	2	2	2	3	3	3	2	2	2	3	3	3	2	2	4	3	4	3	3	2	2	4	2	2	4	3	4	4	3	4	2	2	4	3	4	3	2	3	2	3	3	2
360	2	20	1	2	1	1	1	2	1	2	3	3	3	3	3	2	3	3	2	4	4	4	4	2	4	2	2	2	4	2	4	2	4	2	4	2	4	2	4	4	2	4	3	3	2	4	2	4	2
361	1	19	2	1	3	2	2	1	2	4	4	1	4	1	4	4	4	1	1	1	5	5	1	5	5	5	1	5	5	5	5	5	5	5	5	5	5	5	5	1	1	4	4	4	4	5	5	3	5
362	2	18	1	2	3	2	2	1	2	4	4	4	4	4	4	4	4	4	4	4	1	2	2	1	1	3	1	1	2	3	3	3	2	2	3	1	1	1	3	3	2	3	3	1	2	1	1	3	1
363	2	18	1	2	2	1	2	1	2	3	3	3	3	2	3	3	3	4	4	3	2	3	2	3	2	2	3	3	4	3	2	3	3	2	3	2	2	2	3	3	3	4	4	2	4	2	4	4	3
364	2	18	1	1	3	1	1	2	2	3	3	3	3	2	3	3	3	3	3	3	4	3	4	3	3	3	3	3	3	3	3	3	3	3	3	3	3	3	3	3	3	3	3	3	3	3	3	3	3
365	2	18	1	2	3	1	1	1	2	3	3	2	3	2	3	2	4	3	3	3	4	4	5	4	4	3	4	3	4	2	2	4	4	3	4	1	2	2	3	2	5	4	3	2	4	3	4	4	4
366	2	19	1	2	3	2	2	1	2	3	3	3	3	3	3	3	3	3	3	2	2	2	4	4	4	3	2	1	2	3	4	3	4	2	3	2	2	2	3	3	3	2	2	3	3	2	4	2	3
367	1	20	2	1	3	1	1	1	2	3	3	2	3	2	3	3	3	2	3	2	2	4	3	4	4	4	2	2	3	2	3	3	3	2	4	2	2	2	3	3	4	2	2	2	2	3	2	4	2
368	2	18	1	2	2	2	2	1	2	4	4	4	3	4	4	3	3	3	4	4	4	2	2	4	4	2	3	2	3	2	3	3	3	3	3	2	2	2	3	2	4	3	3	3	2	4	4	4	2
369	2	19	1	2	2	1	1	2	2	3	3	3	3	3	3	3	4	4	4	3	3	4	2	5	4	4	4	2	4	2	4	2	4	2	4	3	3	2	2	4	4	3	2	2	2	1	2	2	1
370	2	18	1	2	1	1	1	2	2	3	3	2	3	2	3	3	3	2	2	2	4	4	2	4	4	4	2	4	4	4	4	3	3	3	3	3	3	3	3	3	3	4	4	4	4	4	4	4	4
371	1	18	1	1	3	2	2	1	1	3	3	4	3	4	3	3	3	4	4	4	4	3	4	4	4	2	2	2	2	4	2	2	2	2	2	2	2	2	4	5	2	2	1	1	1	1	1	3	1
372	1	19	1	1	3	2	2	1	2	4	4	4	4	2	4	4	4	4	4	1	2	2	3	3	2	3	1	2	2	4	2	2	2	2	2	2	2	2	4	2	4	4	3	3	3	2	3	3	2
373	1	19	1	1	2	2	2	1	2	3	3	4	3	3	3	3	3	4	4	2	1	3	4	2	2	2	2	2	2	4	2	2	2	2	2	2	2	2	4	3	4	2	2	2	2	2	2	3	2
374	2	19	1	1	2	1	1	2	2	3	3	2	3	2	3	3	3	2	2	4	4	4	4	4	4	2	4	3	4	3	3	3	4	3	3	2	3	2	3	3	4	5	3	3	4	3	4	3	3
375	2	19	1	2	2	2	2	1	2	3	4	4	3	3	4	4	4	4	4	3	4	4	4	4	4	4	2	3	3	3	4	3	4	2	2	2	3	2	3	3	3	4	3	2	4	3	3	4	4
376	2	18	1	1	2	2	2	1	2	3	3	2	3	2	3	3	3	2	4	3	3	3	3	3	3	3	3	3	3	3	3	3	3	3	3	3	3	3	3	3	3	3	3	3	3	3	3	3	3
377	2	18	1	2	1	1	1	2	2	3	3	3	3	3	3	3	3	3	3	3	4	4	3	4	3	3	4	2	3	2	3	3	3	3	3	4	3	2	3	4	3	4	3	2	2	3	3	3	3
378	2	19	1	2	1	1	1	2	2	3	2	3	3	2	3	2	3	2	2	4	4	4	4	4	4	4	4	4	4	2	4	4	4	4	4	4	3	3	2	4	4	4	4	3	5	4	5	4	4
379	2	19	1	2	2	2	1	1	2	4	4	2	3	2	3	4	3	3	3	3	2	2	4	4	3	2	2	2	2	2	2	3	3	2	4	3	3	3	3	3	3	2	2	3	3	2	4	1	2
380	2	18	1	1	2	2	2	1	2	3	3	4	3	2	3	3	3	3	3	2	3	3	4	3	2	4	4	2	2	2	3	3	3	2	4	2	3	2	2	3	4	3	2	2	4	2	4	3	2
381	2	18	1	2	2	1	1	2	2	3	3	3	3	2	3	3	3	3	3	3	4	4	3	4	4	3	3	2	4	3	3	3	3	4	4	3	4	3	3	3	3	4	3	3	4	3	3	3	3
382	2	19	1	1	1	1	1	2	2	2	2	2	2	2	2	2	4	2	2	4	4	4	5	4	4	3	4	4	4	2	4	2	4	4	4	4	3	2	3	4	4	4	4	4	4	2	4	4	2
383	2	18	1	2	3	2	2	1	2	3	4	4	3	4	3	3	3	4	4	4	4	4	4	4	4	4	3	3	4	3	3	4	4	4	4	3	4	4	2	4	3	3	4	3	3	3	3	3	3
384	2	18	1	2	3	2	2	1	2	3	3	3	3	3	3	3	3	3	3	3	3	3	3	3	3	3	3	2	3	3	3	3	4	3	3	3	3	3	3	3	3	2	1	1	1	1	1	1	1
385	2	18	1	1	3	2	2	1	2	4	4	1	4	1	4	4	4	1	1	1	5	5	1	5	5	5	1	5	5	5	1	1	1	1	1	1	1	1	5	1	2	1	1	1	1	1	1	1	1
386	2	18	1	1	1	1	1	2	2	3	4	3	4	2	3	3	3	3	3	2	2	2	4	4	3	2	4	1	1	3	2	1	1	1	4	2	2	2	4	2	3	3	2	2	4	3	2	3	2
387	1	21	2	1	2	1	1	2	2	3	3	2	3	2	3	3	3	2	2	3	3	3	3	3	3	3	3	3	3	3	3	3	3	3	3	3	3	3	3	3	3	3	3	3	3	3	3	3	3
388	2	18	1	2	3	2	2	1	2	3	3	3	3	3	3	3	3	2	2	4	5	5	4	5	4	4	2	4	4	2	4	2	4	4	2	2	4	2	4	2	4	2	5	2	4	2	3	4	2
389	2	20	2	1	2	1	1	1	1	3	3	2	3	2	3	3	3	2	2	2	4	4	2	4	4	4	2	4	4	4	4	4	4	4	4	4	4	4	4	2	3	3	3	3	3	4	4	4	4
390	2	19	2	1	1	2	1	1	2	4	4	4	3	4	4	4	4	4	4	4	4	4	2	4	4	4	2	4	4	4	4	4	3	4	4	3	4	3	4	2	2	5	3	4	5	4	4	3	4
391	2	19	2	1	3	1	2	1	2	3	3	3	3	3	3	2	3	3	2	2	2	4	3	3	3	4	3	3	4	3	3	3	2	3	3	3	4	2	3	3	3	4	2	3	3	2	3	4	3
392	1	21	2	1	2	2	2	1	2	3	2	2	3	2	2	3	2	2	2	2	3	3	3	4	2	3	3	4	3	4	3	4	2	3	4	4	3	3	3	3	3	4	3	3	3	3	3	2	3
393	1	20	2	1	2	1	1	2	2	3	3	3	3	3	3	3	3	3	3	2	2	3	3	3	3	3	3	3	3	3	3	3	3	3	3	3	3	3	3	3	3	3	3	3	3	3	3	3	3
394	2	19	1	2	2	1	1	2	2	4	4	3	4	2	3	3	3	3	3	2	4	4	3	4	3	3	3	3	3	4	3	3	3	3	3	3	2	2	4	3	2	3	2	2	2	1	3	4	3
395	2	20	2	1	2	1	1	2	2	4	4	4	4	3	4	4	4	4	4	2	2	2	2	2	3	4	3	3	4	3	4	4	3	4	4	2	2	2	3	2	2	5	3	3	3	1	2	2	2
396	1	18	2	1	2	2	1	1	2	3	3	2	3	2	3	3	3	2	2	2	4	4	2	4	4	4	2	4	4	4	4	4	4	4	4	4	4	4	4	2	2	4	4	4	4	4	4	4	4
397	1	18	1	2	2	1	1	1	2	2	2	2	3	2	3	3	3	3	3	5	4	4	4	4	4	4	4	2	3	2	2	2	2	4	4	4	3	2	2	4	4	5	4	2	2	1	3	4	2
398	2	19	2	1	3	2	2	1	2	3	3	2	3	4	3	4	4	4	4	2	3	2	5	4	4	2	4	2	3	3	3	1	2	2	2	2	1	1	3	4	4	4	1	2	4	2	2	3	4
399	2	20	2	1	2	1	1	2	2	4	4	1	4	2	4	4	4	4	4	5	5	5	4	5	5	5	5	5	5	1	5	5	5	5	5	5	5	5	2	2	5	5	3	2	5	2	5	5	4
400	2	21	2	1	3	1	1	1	2	3	2	2	3	2	2	3	3	3	3	3	4	4	4	3	4	4	2	2	4	4	4	4	4	3	4	2	4	3	4	3	4	5	5	5	5	5	4	2	5
401	2	20	2	1	3	2	1	2	2	4	4	3	3	1	4	2	4	1	2	4	3	5	5	5	5	5	5	4	5	5	5	5	5	5	5	5	5	1	3	5	5	5	5	1	4	1	4	4	4
402	1	19	2	1	3	1	2	1	2	4	4	1	4	3	4	4	4	3	4	2	2	2	2	2	2	2	2	2	2	4	2	2	2	2	2	2	2	2	2	4	4	3	2	2	2	2	2	2	2
403	2	19	1	1	2	2	2	1	2	4	4	4	4	4	4	4	4	4	4	1	1	1	3	1	2	1	1	1	1	5	1	1	1	1	1	1	1	1	5	1	2	4	3	1	2	2	2	3	2
404	1	20	2	1	3	2	2	1	2	1	1	4	1	4	1	1	1	4	4	5	1	1	5	1	1	1	5	1	1	1	1	1	1	1	1	1	1	1	1	5	5	1	1	1	1	1	1	1	1
405	2	19	2	1	2	2	2	1	2	2	3	3	3	3	3	3	3	3	3	3	3	3	2	3	4	4	4	4	4	2	4	4	3	3	3	3	3	3	3	3	3	3	2	2	3	2	2	2	2
406	2	19	1	1	3	2	2	1	2	3	3	3	3	3	3	3	3	3	3	3	4	4	3	4	3	2	3	4	4	3	3	3	2	2	3	2	3	2	3	3	2	4	3	3	3	3	3	3	3
407	2	18	1	1	2	1	1	1	2	3	3	2	3	2	3	3	3	2	2	2	4	4	2	4	3	3	3	2	3	3	3	2	4	2	2	4	2	2	3	4	3	4	3	2	3	5	3	3	2
408	2	19	1	2	3	1	1	1	2	3	3	4	3	3	3	3	3	4	4	3	2	3	4	4	2	2	2	2	2	3	2	2	2	2	2	2	2	2	4	2	3	2	2	2	3	2	4	3	3
409	2	18	1	2	3	2	1	1	2	3	3	4	3	2	3	3	4	4	4	2	4	4	3	4	5	3	2	3	3	3	3	3	3	3	3	3	3	3	3	3	2	4	3	3	4	3	3	4	3
410	1	19	1	1	2	2	2	1	2	3	3	2	3	2	3	3	3	2	2	4	1	2	3	4	3	4	3	4	3	4	3	3	3	4	3	4	4	3	3	3	2	3	3	3	3	3	3	3	3
411	2	19	1	2	2	1	1	2	2	3	3	4	3	3	3	3	3	3	4	4	3	3	4	4	2	4	3	3	3	2	2	2	3	3	3	2	3	2	2	3	3	3	2	3	2	3	2	4	3
412	2	19	2	1	2	2	2	2	2	4	3	1	3	1	4	3	4	2	1	1	4	5	2	5	4	5	2	5	4	5	4	5	4	5	5	4	5	5	4	1	2	5	4	5	4	4	4	4	4
413	2	20	2	1	1	1	1	2	2	3	3	2	3	2	3	3	3	2	2	3	3	3	3	3	3	3	3	3	3	3	3	3	3	3	3	3	3	3	3	3	3	3	3	3	3	3	3	3	3
414	2	19	2	1	3	1	1	1	2	4	4	4	4	4	4	4	4	4	4	1	1	1	1	1	1	1	1	1	1	5	1	1	1	1	1	1	1	1	5	1	1	3	1	1	1	1	1	1	1
415	1	22	2	1	3	1	1	1	2	2	3	3	3	3	3	2	3	3	2	3	2	4	4	3	2	4	4	3	4	2	3	3	2	3	3	3	4	4	2	3	2	2	3	2	3	2	3	2	3
416	2	19	1	2	2	2	2	1	2	4	4	3	4	2	3	4	4	3	3	3	4	4	3	4	3	3	2	4	4	3	4	4	4	4	3	4	4	3	3	3	3	3	3	2	2	1	1	1	2
417	1	20	2	1	2	1	1	2	2	3	4	3	3	2	3	3	3	3	3	2	3	3	2	4	4	3	2	4	3	4	4	3	4	4	4	4	3	4	5	3	2	4	3	4	4	3	3	4	4
418	2	20	1	1	2	1	1	2	2	3	3	2	3	2	3	3	3	2	2	3	3	3	3	2	2	2	4	3	3	3	3	3	3	3	3	3	3	2	2	3	4	4	4	4	4	4	4	4	4
419	1	20	2	1	3	1	1	1	2	4	4	2	2	2	2	2	4	2	2	2	5	4	2	4	4	4	3	3	4	3	3	3	3	3	3	3	3	3	3	3	3	5	5	5	5	5	5	5	5
420	2	19	2	1	3	1	2	2	2	3	3	2	3	2	3	3	3	2	2	2	4	4	2	4	4	4	2	4	4	4	4	4	4	4	4	4	4	4	4	2	2	3	3	3	3	3	3	3	3
421	2	20	2	1	2	1	1	1	2	3	3	2	3	2	3	3	3	2	2	2	4	4	2	4	4	4	2	4	4	4	4	4	4	4	4	4	4	4	4	2	2	4	4	4	4	4	4	4	4
422	2	22	2	1	1	1	1	2	2	3	3	2	3	1	3	3	4	2	2	3	4	4	4	4	4	3	4	3	3	2	3	2	3	3	4	4	4	3	4	3	2	4	5	3	3	4	3	4	4
423	1	19	2	1	3	2	1	1	2	4	4	1	4	1	4	4	4	1	1	3	3	3	3	3	3	4	2	3	3	3	3	3	3	4	4	3	4	2	2	2	4	4	4	4	4	4	4	4	4
424	1	18	2	1	3	2	1	2	2	4	3	2	4	2	4	4	4	3	3	3	3	3	4	4	5	1	1	1	1	4	5	1	5	1	3	3	5	4	3	2	2	1	4	4	4	3	1	5	1
425	2	20	2	1	1	1	1	2	1	2	2	2	2	2	2	2	3	2	2	3	2	3	3	4	4	4	3	2	3	2	3	3	4	3	3	3	4	3	3	3	4	2	4	3	2	3	4	2	3
426	2	21	2	1	1	1	1	2	2	2	2	1	2	2	2	2	3	1	1	3	4	4	4	4	4	3	4	4	4	2	4	4	4	4	4	4	3	2	3	3	4	4	4	3	4	3	4	4	4
427	1	20	2	1	2	1	1	2	2	3	3	2	3	3	3	3	3	3	3	4	4	4	4	4	4	4	3	3	4	3	3	4	4	4	4	4	4	2	3	3	2	2	3	3	3	3	2	3	2
428	2	20	2	1	3	2	1	2	1	4	4	3	4	3	4	4	4	4	4	5	1	4	1	1	1	2	1	1	5	4	1	1	1	2	5	1	1	1	1	5	1	5	1	1	4	1	3	1	5
429	2	20	2	1	3	1	1	2	2	3	3	3	3	2	3	3	3	4	4	3	4	4	4	4	3	4	2	4	4	4	4	4	4	4	4	3	4	3	3	4	4	4	4	2	4	3	4	3	4
430	1	24	2	1	2	1	1	2	2	3	3	3	3	3	3	3	3	3	3	2	3	3	3	5	4	4	1	4	2	4	3	3	2	2	2	2	2	2	4	2	3	3	2	2	2	3	2	4	3
431	1	20	2	1	3	1	1	1	2	4	4	4	4	4	4	4	4	4	4	1	1	1	4	4	4	2	1	1	1	4	2	2	2	2	2	2	2	2	4	2	3	4	1	1	2	1	1	1	2
432	2	20	2	1	3	2	2	1	2	3	3	3	3	3	3	3	3	3	3	3	3	3	5	4	4	2	2	3	3	3	4	3	4	3	4	3	3	3	4	2	2	4	3	2	4	2	4	3	3
433	1	20	2	1	3	2	2	1	2	3	3	4	3	3	3	3	3	4	4	2	2	2	3	2	3	2	2	2	2	4	2	2	2	2	2	2	2	2	4	2	3	2	2	2	2	1	2	2	2
434	1	20	2	1	3	2	1	1	2	3	3	3	3	3	3	3	3	3	4	3	4	3	4	4	4	3	4	3	4	2	4	3	4	4	4	4	4	3	3	3	4	4	4	1	3	1	3	4	2
435	1	21	2	1	2	1	1	1	2	4	4	1	4	1	4	4	1	4	4	1	1	1	1	3	5	1	1	1	1	5	1	1	1	1	1	1	1	1	5	1	1	1	1	1	1	1	1	1	1
436	1	20	2	1	3	2	2	1	1	3	3	2	3	2	3	3	3	3	3	4	5	4	4	4	4	4	3	3	4	3	4	4	4	3	4	3	3	2	3	3	3	4	4	3	3	3	4	4	4
437	1	20	2	1	3	1	1	2	2	4	4	4	4	4	4	4	3	4	4	2	3	3	4	2	3	2	2	2	3	3	3	2	4	2	3	3	2	1	3	3	3	4	3	2	3	2	3	2	2
438	2	20	2	1	2	1	1	1	2	3	3	3	3	2	3	3	3	2	4	3	4	3	3	4	3	4	4	2	2	2	3	2	3	2	3	3	1	1	3	4	3	1	1	1	1	1	1	1	1
439	1	20	2	1	3	2	2	2	2	3	3	3	3	2	3	3	3	2	2	4	2	2	4	2	2	2	4	2	2	2	2	2	2	2	2	2	2	2	2	4	4	3	3	3	3	3	3	3	3
440	2	20	2	1	3	1	1	1	2	3	3	3	3	2	3	3	3	3	3	3	2	3	3	3	3	3	2	3	4	4	3	4	4	3	2	2	3	3	3	3	4	5	3	3	4	3	4	4	4
441	1	19	1	1	2	1	1	1	2	3	3	2	3	2	3	3	3	2	2	3	3	3	3	3	3	3	3	3	3	3	3	3	3	3	3	3	3	3	3	3	3	3	3	3	3	3	3	3	3
442	1	19	2	1	3	2	2	1	2	3	3	3	3	2	2	3	1	2	2	5	5	3	2	4	5	4	5	4	3	4	4	5	5	4	5	5	5	4	3	5	3	3	2	3	3	4	2	1	4
443	1	18	1	1	3	2	2	1	2	3	3	4	3	3	3	3	3	3	3	4	2	2	4	4	2	2	2	2	2	4	2	4	4	2	4	2	2	2	4	4	4	4	3	3	3	3	3	3	3
444	1	20	2	1	2	1	1	2	2	3	3	2	3	2	3	3	3	4	3	3	4	4	5	4	4	4	5	2	1	2	4	2	4	3	4	4	4	2	2	4	2	5	5	4	4	5	4	5	4
445	1	19	1	1	3	1	1	1	2	2	3	3	3	3	3	3	3	3	3	3	2	3	4	2	3	2	3	2	3	2	3	3	2	3	2	3	2	3	2	3	3	3	4	4	3	4	4	4	3
446	2	21	1	1	2	1	1	2	2	3	3	2	3	3	3	3	3	3	3	2	3	3	4	4	3	3	3	2	2	3	4	4	5	3	3	3	2	2	3	2	3	3	2	2	2	2	3	4	3
447	2	20	2	1	3	2	2	1	2	3	3	2	3	3	3	3	3	3	3	3	3	3	3	3	3	3	3	3	3	3	3	3	3	3	3	3	3	3	3	3	3	3	3	3	3	3	3	3	3
448	2	19	1	2	1	1	2	1	2	3	3	3	3	3	3	3	3	3	4	3	4	5	5	5	4	2	2	2	2	3	5	3	5	2	4	3	3	4	4	4	5	3	3	3	3	3	3	3	3
449	2	20	2	1	3	2	2	1	2	3	3	2	3	2	3	3	3	2	2	3	3	3	3	3	3	3	3	3	3	3	3	3	3	3	3	3	3	3	3	3	3	3	3	3	3	3	3	3	3
450	1	18	1	1	3	2	2	1	2	3	3	2	3	2	3	3	3	2	2	3	3	3	3	3	3	3	3	3	3	3	3	3	3	3	3	3	3	3	3	3	3	3	3	3	3	3	3	3	3
451	2	19	1	2	3	1	1	1	1	3	3	3	2	2	3	3	3	3	3	3	2	2	5	4	5	5	4	2	4	1	5	3	5	2	4	4	3	4	2	2	5	3	2	2	3	4	3	2	3
452	2	19	1	2	2	1	1	1	1	3	3	3	3	3	3	3	3	4	4	2	2	2	2	4	2	2	3	2	2	4	2	2	2	2	2	2	2	2	4	2	2	3	2	2	2	2	2	2	3
453	1	19	1	2	2	1	1	2	2	2	1	3	2	2	2	2	2	3	3	4	2	4	5	4	3	2	4	2	2	2	4	2	4	3	4	2	2	2	3	1	4	3	4	2	4	4	3	4	2
454	2	18	1	2	2	1	1	1	2	3	3	3	3	3	3	3	3	3	3	2	4	4	4	4	3	2	3	2	4	3	3	2	2	2	2	2	2	2	3	4	4	3	2	3	4	3	4	4	4
455	2	20	1	2	2	1	1	2	1	3	3	3	3	2	3	3	3	2	2	2	2	2	4	3	2	2	3	3	3	3	3	3	3	3	3	2	3	3	3	3	3	3	3	3	3	3	3	3	3
456	2	19	1	2	1	1	1	1	2	3	3	3	3	2	3	3	3	3	3	3	2	3	4	3	3	3	3	3	3	3	3	3	3	3	3	3	3	3	3	3	3	3	3	3	3	3	3	3	3
457	2	19	1	2	1	1	1	2	2	2	2	3	2	3	2	2	2	3	3	4	2	2	4	2	2	2	4	2	2	2	2	2	2	2	2	2	2	2	2	4	4	2	2	2	2	2	2	2	2
458	2	21	1	2	3	1	1	2	2	3	3	2	3	2	3	3	3	2	2	2	4	4	2	5	3	1	3	2	4	4	2	2	2	2	2	2	2	2	2	4	4	3	3	3	3	3	3	3	3
459	2	19	1	2	3	2	2	1	2	3	3	2	3	2	3	3	3	3	3	3	3	3	3	3	3	3	3	3	3	3	3	3	3	3	3	3	3	3	3	3	3	4	3	2	2	2	2	1	2
460	2	19	1	2	3	2	2	1	2	4	4	4	4	1	4	4	4	1	1	5	1	1	5	1	1	1	5	1	1	1	1	1	1	1	1	1	1	1	1	5	5	5	5	5	5	5	4	3	3
461	2	18	1	2	3	2	2	1	2	4	3	4	4	3	4	3	4	4	4	2	2	1	5	4	3	2	2	1	1	4	2	2	2	2	2	1	1	1	4	1	3	4	1	2	3	1	1	1	1
462	2	19	1	2	3	1	1	2	2	3	3	3	3	2	3	3	3	3	2	2	4	4	2	4	4	4	2	4	4	4	4	4	4	4	4	4	4	4	4	2	2	4	4	4	4	4	4	4	4
463	2	19	1	2	2	1	1	1	2	3	3	3	3	2	3	3	3	3	3	3	2	2	2	3	3	3	3	3	2	4	4	3	4	2	2	2	2	2	2	2	4	2	2	2	2	2	2	2	2
464	2	19	1	2	2	1	1	2	2	3	3	4	3	3	3	3	3	3	3	3	3	3	3	3	3	3	3	3	3	3	3	3	3	3	3	3	3	3	3	3	3	4	1	3	4	3	2	2	2
465	2	20	1	2	2	1	1	2	2	3	3	3	3	2	3	3	3	3	3	3	3	3	4	3	3	3	2	3	2	4	2	2	2	2	3	2	2	2	3	3	3	4	3	3	3	4	3	3	4
466	1	19	1	2	2	2	2	2	2	3	3	2	3	2	3	3	3	2	2	3	3	3	3	3	3	3	3	3	3	3	3	3	3	3	3	3	3	3	3	3	3	3	3	3	3	3	3	3	3
467	2	18	1	2	3	1	1	2	2	3	3	3	3	2	3	3	3	2	2	2	4	4	2	4	2	3	2	2	2	4	3	2	2	2	2	2	2	2	2	4	4	2	2	2	2	2	2	2	2
468	2	19	1	2	2	1	1	1	2	2	3	2	2	3	3	2	2	2	3	3	2	4	3	3	2	3	2	3	4	3	3	3	4	3	3	3	4	3	3	4	2	5	3	3	4	4	4	4	4
469	2	20	1	2	1	1	1	1	2	3	3	4	3	2	3	3	2	3	4	2	2	3	3	2	2	2	2	1	1	4	1	2	2	2	2	2	2	2	4	2	4	4	4	2	4	4	4	4	2
470	2	19	1	2	1	1	1	2	2	3	3	4	3	3	3	2	4	4	4	2	3	2	3	2	1	1	2	1	2	4	1	1	1	1	2	1	1	1	4	3	4	3	2	1	1	2	1	3	2
471	2	18	1	2	3	1	2	1	2	3	3	3	3	3	3	3	3	3	3	3	4	4	4	2	3	2	2	2	5	3	3	2	4	4	2	3	2	2	4	3	4	3	2	3	3	3	3	3	3
472	1	20	1	2	2	2	2	2	2	3	3	4	3	4	3	3	3	4	4	2	2	2	3	2	1	1	2	1	2	4	2	2	2	2	2	2	2	2	4	2	3	3	2	1	1	1	1	3	1
473	2	20	1	2	1	1	1	2	2	3	3	4	3	4	3	3	3	4	4	3	3	4	4	3	3	2	3	2	2	3	3	2	3	3	4	3	3	3	4	4	4	3	3	2	3	3	3	3	2
474	2	19	2	2	3	1	2	1	2	2	2	3	2	3	2	2	2	3	3	3	3	3	3	3	3	3	3	3	3	3	3	3	3	3	3	3	3	3	3	3	3	3	3	3	3	3	3	3	3
475	2	20	2	2	3	2	2	2	2	3	3	2	3	2	3	3	2	3	3	3	3	3	3	3	3	3	3	3	3	3	3	3	3	3	3	2	2	2	2	4	4	3	3	3	3	3	3	3	3
476	1	20	2	2	2	1	1	2	2	3	3	2	3	2	2	3	2	3	3	2	3	3	3	4	3	4	3	4	3	4	3	4	3	4	3	4	4	4	4	2	2	4	3	3	3	3	4	3	3
477	2	19	2	2	2	2	1	2	2	3	3	2	3	2	3	3	3	2	2	2	4	4	2	4	4	4	2	3	3	3	3	4	4	4	4	3	3	3	3	3	3	4	4	3	4	4	3	4	3
478	2	19	2	2	3	1	1	2	2	3	3	2	3	2	3	3	3	3	3	2	2	2	4	3	3	3	3	3	3	3	3	3	3	3	3	3	3	3	3	3	3	3	3	3	3	3	3	3	3
479	2	20	2	2	2	1	1	1	2	3	3	4	3	3	3	3	3	4	4	5	1	1	5	1	1	1	2	1	1	3	3	1	1	1	1	1	1	1	3	3	3	2	4	1	2	2	2	2	2
480	2	20	2	2	3	1	1	2	2	3	3	4	3	3	3	3	3	3	3	3	3	3	3	3	3	3	3	3	3	3	3	3	3	3	3	3	3	3	3	3	3	3	3	3	3	3	3	3	3
481	2	20	2	2	2	1	1	2	2	3	3	4	3	4	4	4	4	4	4	2	2	2	3	3	3	3	3	3	3	3	3	3	3	3	3	3	3	3	3	3	3	2	2	2	2	2	2	2	2
482	2	19	2	2	3	1	1	1	2	3	3	2	3	3	3	3	3	2	2	3	3	3	3	3	3	3	3	3	3	3	3	3	3	3	3	3	3	3	3	3	3	2	2	2	2	2	2	2	2
483	2	19	2	2	2	1	1	2	2	3	3	4	3	3	4	3	3	4	4	3	3	3	3	3	3	3	3	3	3	3	3	3	3	3	3	3	3	3	3	3	3	3	2	3	3	3	3	3	3
484	1	20	2	2	1	1	1	2	2	3	3	4	3	3	4	3	3	4	4	3	3	3	3	3	3	3	3	3	3	3	3	3	3	3	3	3	3	3	3	3	3	3	3	3	3	3	3	3	3
485	1	21	2	2	1	2	1	2	2	3	3	3	3	2	3	3	3	3	3	3	3	3	3	3	3	3	3	3	3	3	3	3	3	3	3	3	3	3	3	3	3	4	4	4	4	3	3	4	4
486	2	19	2	2	1	1	1	2	2	4	4	1	4	4	4	4	4	4	4	2	1	4	4	1	1	1	5	1	1	1	5	1	1	2	4	4	3	3	3	3	3	4	2	2	2	2	2	2	2
487	2	19	2	1	1	1	1	1	2	3	3	2	3	2	3	3	3	2	2	3	3	3	3	3	3	3	3	3	3	3	3	3	3	3	3	3	3	3	3	3	3	3	3	3	3	3	3	3	3
488	1	19	2	2	2	1	2	2	1	2	2	4	2	3	3	3	2	3	3	1	4	3	4	1	2	3	2	5	4	3	2	1	2	3	4	3	2	2	3	2	3	1	2	2	1	2	2	1	1
489	1	19	2	1	1	1	1	1	2	3	3	2	3	3	3	3	3	3	3	3	4	4	2	4	3	2	2	3	3	3	3	4	3	3	3	3	3	3	4	4	3	4	2	3	3	2	3	3	2
490	2	22	2	2	1	1	1	2	2	3	3	2	2	1	3	2	4	2	3	3	3	4	4	4	5	3	2	2	5	2	5	3	5	3	5	5	4	4	2	5	5	4	5	3	4	3	4	4	3
491	2	19	1	2	2	1	1	1	2	4	4	4	4	3	4	4	4	4	4	2	4	3	4	4	4	2	4	5	4	2	4	4	4	4	4	4	4	2	2	4	4	4	4	2	4	4	4	3	2
492	1	20	2	2	2	2	1	2	1	3	3	3	3	2	3	2	3	3	3	3	4	4	4	4	4	4	2	3	3	3	3	3	3	3	3	4	3	4	3	2	3	5	5	5	5	3	4	3	4
493	2	19	1	2	2	1	2	1	2	3	3	3	3	3	3	3	3	3	3	3	3	2	4	4	4	3	2	2	2	3	4	2	4	2	3	3	2	2	3	4	4	4	3	2	2	2	2	3	2
494	1	20	1	2	2	1	1	2	2	3	3	3	3	2	3	3	3	3	3	3	3	3	4	4	3	3	3	2	3	3	3	3	3	3	3	3	3	3	3	3	3	2	2	2	2	2	3	3	2
495	1	18	1	2	3	1	1	2	2	2	3	3	3	1	2	2	3	2	3	4	4	4	5	4	4	4	2	4	4	2	4	4	4	3	4	2	2	2	2	2	4	4	4	2	2	2	4	4	4
496	2	18	1	2	3	1	1	2	2	3	3	2	3	2	3	3	2	3	3	3	3	3	3	3	3	3	3	3	3	3	3	3	3	3	3	3	3	3	3	3	3	3	3	3	3	3	3	3	3
497	1	18	1	1	3	2	2	1	2	4	4	4	3	2	3	4	2	4	4	3	1	1	4	4	4	1	2	1	1	3	3	1	2	1	3	2	1	1	4	4	5	1	1	1	1	1	1	1	1
498	1	18	1	2	2	1	1	1	2	3	3	2	3	2	3	3	3	2	2	2	4	4	2	4	4	4	2	4	4	4	4	4	4	4	4	3	3	3	3	3	3	4	3	4	3	4	3	4	3
499	2	18	1	1	2	2	2	1	2	4	4	4	4	4	4	4	4	4	4	3	3	3	3	3	3	3	4	3	2	3	2	4	3	2	2	2	2	2	4	3	2	4	2	1	3	1	1	4	2
500	2	19	1	2	3	1	1	1	2	3	3	3	3	3	3	3	3	4	3	3	3	3	2	3	2	2	3	2	3	3	2	2	2	3	3	2	3	2	3	3	3	4	2	2	3	2	3	3	4
501	2	18	1	2	2	1	1	1	2	3	3	2	3	2	3	3	3	3	3	3	3	3	3	3	3	3	3	3	3	3	3	4	4	4	4	4	4	3	3	2	3	3	3	3	3	3	3	4	2
502	2	19	1	2	2	1	1	1	2	1	1	4	3	2	4	4	4	4	4	3	1	1	5	3	5	5	1	1	3	1	5	1	5	1	1	3	1	1	1	3	5	5	3	1	1	2	3	5	1
503	1	19	1	2	3	2	1	1	2	4	4	1	4	3	4	4	4	4	4	2	2	2	4	3	3	3	3	3	3	3	3	3	3	3	3	3	3	3	3	3	3	4	1	2	2	2	2	2	2
504	2	18	1	2	1	1	1	1	2	3	3	2	3	3	3	3	3	3	3	2	4	4	3	3	3	2	3	2	4	3	3	2	4	3	3	3	3	3	3	3	3	4	3	2	3	2	4	4	2
505	2	19	1	2	1	2	2	1	2	3	3	3	3	3	3	3	3	3	3	4	2	3	4	4	2	2	2	2	2	3	2	2	2	4	4	3	2	2	3	4	2	3	3	3	3	3	3	3	3
506	2	19	1	1	2	2	2	1	2	4	4	4	4	3	3	4	4	3	3	5	5	5	5	3	3	1	2	3	2	4	2	2	1	3	2	2	2	2	3	5	5	3	4	2	4	2	3	5	2
507	1	19	1	1	3	2	2	2	2	4	4	4	4	3	4	4	4	4	4	4	3	2	4	4	4	4	3	1	1	3	4	1	5	1	4	1	2	2	2	2	4	4	2	1	2	3	1	1	1
508	1	19	1	2	1	1	1	2	2	2	2	3	2	3	3	2	2	3	2	3	2	3	4	2	3	2	4	3	3	2	3	3	2	3	2	3	2	3	3	3	3	3	2	3	3	2	2	2	3
509	1	19	1	2	2	1	1	1	2	3	3	3	3	3	3	3	3	3	3	2	2	4	4	4	4	2	3	2	4	3	3	3	3	3	3	2	3	2	3	3	4	2	3	2	3	2	2	2	4
510	1	19	1	2	2	2	1	2	2	3	3	4	4	3	4	4	4	4	4	1	4	1	3	1	1	1	1	1	1	5	1	1	1	1	1	1	1	1	4	2	2	4	2	1	2	1	3	2	1
511	2	18	1	2	1	1	1	2	2	3	3	3	3	3	3	3	3	3	3	4	5	5	5	4	4	5	4	4	4	2	4	4	4	4	4	4	5	4	2	3	4	2	4	3	4	4	4	4	2
512	1	18	1	1	3	2	2	2	2	3	3	3	4	3	3	3	4	3	3	4	4	2	4	2	3	4	2	3	2	4	4	4	4	3	4	2	5	4	3	2	4	3	2	2	2	2	3	4	3
513	1	21	1	1	1	1	1	2	2	4	4	3	4	2	3	3	3	3	3	3	3	3	3	3	3	3	3	3	3	3	3	3	3	3	3	3	3	3	3	3	3	3	3	3	3	3	3	3	3
514	1	19	1	1	2	2	2	1	2	3	3	3	4	3	3	3	4	3	3	3	3	3	2	4	3	3	3	2	4	3	2	3	3	3	4	3	4	2	3	4	3	4	2	3	3	3	3	2	3
515	2	20	1	2	3	2	2	1	2	4	4	4	4	3	4	4	2	4	4	2	4	4	2	4	1	1	2	2	2	3	2	3	1	3	2	2	2	2	4	4	3	4	4	1	3	2	2	2	2
516	2	20	1	1	1	1	1	2	2	3	2	2	2	2	2	2	2	2	3	5	4	4	5	4	4	4	4	3	3	2	4	4	4	3	4	4	4	3	2	4	4	4	4	2	4	3	3	3	2
517	1	19	1	2	3	1	1	2	2	3	3	3	3	1	3	4	4	3	3	4	2	1	5	5	5	5	2	2	2	2	4	2	4	2	4	2	4	2	2	1	5	3	3	2	5	4	5	3	2
518	1	18	1	2	1	1	1	2	2	3	3	4	3	4	3	4	4	4	4	3	4	3	4	1	2	4	2	3	4	2	3	4	3	2	2	3	4	2	3	2	3	4	2	2	2	1	1	2	1
519	1	19	1	2	2	1	1	1	2	4	4	1	4	1	4	4	4	1	1	2	4	5	2	2	2	2	5	3	2	4	2	3	2	4	2	3	3	3	3	2	1	3	4	5	4	2	2	2	1
520	2	19	1	2	1	1	1	2	2	2	3	3	3	2	3	3	2	2	2	3	3	3	3	3	3	3	3	3	3	3	3	3	3	3	3	3	3	3	3	3	3	4	4	4	4	4	4	4	4
521	1	19	1	2	2	2	2	1	2	3	3	3	3	3	2	2	3	3	3	3	4	2	3	3	3	4	4	3	4	3	3	4	2	4	3	2	4	3	2	3	3	3	4	2	3	3	3	3	3
522	2	19	1	2	3	1	1	2	2	3	3	4	3	3	3	3	3	3	4	2	2	3	4	3	3	2	3	2	2	2	2	2	2	2	2	2	2	2	3	3	4	3	2	1	2	1	1	3	2
523	1	20	2	2	3	1	1	2	2	3	3	2	3	3	2	3	3	2	2	2	4	4	2	4	4	4	2	3	3	4	4	3	4	4	3	4	4	4	4	2	2	5	5	5	4	4	4	3	3
524	1	20	2	2	3	1	1	1	2	3	3	3	3	2	3	3	3	3	3	4	4	4	4	4	3	3	4	2	2	2	4	4	4	4	4	2	2	1	2	2	4	3	2	1	3	2	3	3	2
525	2	22	3	1	2	1	1	2	2	3	3	4	3	2	3	3	3	4	4	4	4	4	4	4	4	4	2	4	4	2	2	4	4	4	4	4	4	3	2	4	4	4	3	2	2	2	3	3	1
526	2	21	4	2	2	1	1	2	2	4	4	4	4	3	4	4	4	4	4	4	4	3	5	3	3	3	2	1	1	2	1	1	2	1	1	1	1	1	3	1	3	3	1	1	1	1	2	1	1
527	2	21	2	2	2	2	2	2	2	3	3	3	3	2	3	2	3	3	3	3	4	3	4	5	3	3	2	2	4	2	2	3	4	2	4	4	3	2	3	4	3	5	2	3	3	2	3	2	2
528	2	22	4	2	2	2	2	1	2	4	4	3	4	3	3	3	3	3	3	3	3	1	4	4	2	2	3	1	2	3	3	2	4	1	3	2	2	3	4	3	3	4	2	2	3	2	3	3	1
529	2	22	4	2	3	2	2	1	2	4	4	4	4	3	4	4	4	3	3	4	5	5	4	5	5	5	4	4	4	3	4	4	4	4	4	3	4	4	2	4	3	4	3	2	3	2	2	2	3
530	2	22	4	2	2	2	2	1	2	3	3	4	3	2	3	3	3	4	4	3	3	3	3	4	2	3	3	3	3	3	3	3	3	3	3	2	3	3	3	3	3	4	2	2	2	2	2	3	3
531	2	21	2	2	3	2	2	1	2	3	3	3	3	3	3	3	4	3	4	3	3	3	4	4	4	3	4	2	3	2	4	4	4	4	4	2	4	3	2	3	4	3	2	1	3	3	3	2	2
532	1	20	2	2	1	1	1	2	2	3	3	2	3	3	3	2	3	3	2	2	4	3	2	4	3	4	3	4	3	2	3	3	3	4	3	3	4	3	4	2	3	3	4	4	4	3	4	3	4
533	1	18	1	2	2	1	1	2	1	3	2	3	3	2	2	2	4	2	2	5	4	4	5	5	5	5	5	3	5	5	5	5	5	5	5	5	5	5	2	4	3	4	4	4	4	4	4	4	4
534	2	21	2	2	2	1	1	1	2	3	3	2	3	2	3	3	3	3	3	3	3	3	3	3	3	3	3	3	3	3	3	3	3	3	3	3	3	3	3	3	3	3	3	3	3	3	3	3	3
535	2	23	3	1	1	2	1	2	2	3	3	2	3	2	3	3	3	2	2	3	3	3	3	3	3	3	3	3	3	3	3	3	3	3	3	3	3	3	3	3	3	4	4	3	3	3	3	3	3
536	2	19	2	2	2	1	1	2	2	3	3	3	3	2	3	3	3	3	3	3	4	2	4	3	3	3	3	3	3	2	3	2	4	4	3	3	3	4	2	3	3	4	4	2	2	3	3	4	2
537	2	22	4	2	2	1	1	1	2	3	3	4	3	3	3	3	3	4	4	3	4	4	4	4	3	2	4	1	2	3	2	2	3	2	4	1	2	2	4	4	3	4	3	2	2	2	2	2	2
538	1	21	3	1	2	2	1	1	1	3	3	2	3	2	2	3	3	2	2	2	4	3	2	4	3	4	2	4	4	4	4	4	4	4	4	4	4	4	4	2	2	4	3	3	3	3	3	3	3
539	2	18	1	2	2	2	2	1	2	3	3	1	2	2	2	2	3	2	2	2	2	2	3	2	2	2	1	2	2	4	2	2	3	2	2	2	2	2	4	2	3	5	5	1	5	5	5	5	5
540	1	21	2	2	3	1	1	1	2	3	3	2	2	1	3	2	3	3	3	4	4	4	3	2	2	2	3	1	1	4	1	1	1	2	2	4	2	1	3	4	2	1	1	1	1	1	1	1	1
541	1	19	1	1	2	2	1	1	2	3	3	2	3	2	3	3	3	2	2	2	4	4	2	4	4	4	2	4	4	4	4	4	4	4	4	4	4	4	4	2	2	4	4	4	4	4	4	4	4
542	1	18	1	1	3	2	2	1	2	3	3	4	3	3	3	3	3	3	4	3	3	3	3	3	3	4	3	3	3	3	3	3	3	3	3	3	3	4	3	3	3	3	3	3	3	4	4	4	3
543	1	18	1	1	3	2	1	1	2	3	3	3	3	2	3	3	3	2	3	2	4	4	2	4	4	4	2	4	4	4	4	4	4	4	4	4	4	4	4	2	2	4	3	3	3	3	3	3	3
544	2	18	1	1	1	1	1	2	1	3	3	2	3	2	3	3	3	2	2	2	4	4	2	4	4	4	2	4	4	4	4	4	4	4	4	4	4	4	4	2	2	3	3	3	3	3	3	3	3
545	1	18	1	1	3	2	2	1	2	3	3	2	3	2	3	3	3	2	2	2	4	4	2	4	4	4	2	4	4	4	4	4	4	4	4	4	4	4	4	2	2	4	4	4	4	4	4	4	4
546	2	19	1	1	3	2	2	1	2	3	3	3	3	2	3	3	3	3	3	2	4	4	2	4	4	4	2	4	4	4	4	4	4	4	4	4	4	4	4	2	2	3	3	3	3	3	3	3	3
547	1	18	1	1	3	1	1	2	2	3	3	2	3	3	3	3	3	4	4	2	4	4	4	4	4	2	2	2	4	4	2	2	4	2	4	2	2	2	4	2	4	4	2	3	3	3	2	2	1
548	2	19	1	1	1	1	1	2	2	3	3	3	3	2	3	3	3	2	2	4	4	4	3	4	4	4	3	3	4	4	4	4	4	4	4	4	4	3	3	3	3	5	5	3	5	5	5	5	4
549	2	18	1	1	3	2	2	1	2	4	4	4	4	2	3	3	3	4	4	4	2	2	5	5	3	3	4	1	1	3	3	2	4	1	5	2	2	2	2	4	4	4	3	3	3	2	2	2	3
550	1	18	1	1	2	2	2	1	2	4	4	3	4	3	4	4	4	3	4	3	4	2	1	4	2	2	1	2	2	4	2	3	2	2	4	3	2	2	3	4	4	4	1	3	3	3	2	2	4
551	2	18	1	1	2	2	2	1	2	3	3	4	3	3	3	3	4	4	4	3	2	2	4	4	3	3	3	2	2	3	3	2	4	2	4	1	2	2	3	2	3	2	3	1	3	1	3	3	1
552	1	18	1	1	3	1	2	1	2	3	3	3	3	2	3	3	3	3	3	4	4	4	4	4	3	2	2	2	4	3	2	3	3	2	4	2	2	3	3	3	3	3	3	3	3	3	3	3	3
553	1	20	1	1	3	1	1	2	2	3	3	3	3	3	4	3	4	4	4	4	4	4	5	4	4	4	4	3	4	2	4	3	4	4	4	4	3	4	3	4	4	4	3	2	4	4	2	3	2
554	2	18	1	1	3	2	1	1	2	3	3	4	3	2	3	3	3	3	3	3	4	4	3	4	4	4	3	2	3	3	4	3	3	3	4	3	2	2	3	3	3	3	4	2	2	1	3	2	2
555	2	20	1	1	1	1	1	2	2	3	3	4	3	2	3	3	3	3	4	4	5	5	3	4	4	4	4	3	4	3	4	4	3	4	4	3	3	2	3	4	3	4	3	2	3	1	2	2	1
556	1	18	1	1	3	2	1	1	2	3	4	2	3	2	3	3	4	3	4	3	3	3	3	4	4	3	5	2	4	3	3	3	3	2	4	2	2	2	4	2	3	5	2	3	4	3	4	3	4
557	1	20	1	1	3	2	2	2	1	3	4	3	4	3	3	3	4	3	4	3	2	2	5	5	5	2	5	1	5	1	5	4	5	3	5	5	1	1	2	5	4	5	4	1	1	3	2	5	1
558	2	18	1	1	2	2	1	1	2	3	3	3	3	2	3	3	3	3	4	4	3	3	4	4	3	2	2	3	3	3	3	3	3	3	3	3	2	1	3	4	4	2	3	2	3	2	3	2	1
559	2	19	1	1	3	2	1	1	2	4	2	4	4	3	4	4	3	4	4	2	4	2	2	4	2	2	2	2	4	3	2	4	2	3	4	2	3	2	3	3	2	4	5	4	3	3	3	5	2
560	2	22	4	2	3	2	2	1	2	3	1	3	4	3	4	2	2	2	4	2	2	5	3	4	5	2	2	3	4	3	2	4	2	5	3	4	3	5	1	4	2	4	3	5	3	4	3	4	5
561	1	20	1	1	1	1	1	2	2	2	2	3	2	3	2	2	2	3	3	3	3	3	3	3	3	3	3	3	3	3	3	3	3	3	3	3	3	3	3	3	3	3	3	3	3	2	2	2	2
562	1	21	1	1	1	1	1	2	2	4	4	4	4	4	4	4	4	4	4	3	3	3	3	3	3	3	3	3	3	3	3	3	3	3	3	3	3	3	3	3	3	4	2	2	2	2	2	3	2
563	2	18	1	1	1	1	1	2	2	3	3	2	3	2	3	2	3	3	3	4	3	3	3	4	4	5	4	1	4	2	3	4	4	2	5	4	4	2	2	3	4	3	3	3	3	4	4	4	4
564	1	20	1	1	2	1	1	2	2	1	2	2	4	1	3	2	1	3	3	4	3	3	4	2	4	3	2	3	2	1	2	3	4	4	5	4	3	2	1	4	3	4	2	2	3	4	3	2	3
565	2	22	1	1	2	1	1	2	1	3	3	3	3	3	3	3	3	3	3	2	4	4	2	4	4	4	2	4	4	4	4	4	4	4	4	4	4	4	4	2	2	3	3	3	3	4	4	4	4
566	2	19	1	1	2	2	1	1	2	3	3	3	3	3	3	3	3	3	3	3	2	2	4	4	4	2	4	2	2	2	2	2	2	2	3	2	2	2	3	3	3	3	3	2	2	2	2	3	2
567	2	18	1	1	3	2	2	2	2	4	4	4	4	3	4	4	4	4	4	2	4	2	3	4	2	2	3	3	3	4	2	2	2	2	3	1	1	1	4	1	2	3	3	2	3	2	2	3	3
568	2	18	1	1	1	1	1	1	2	3	4	2	3	1	3	4	3	1	2	2	3	5	2	4	3	5	4	4	3	4	5	4	3	5	3	4	4	4	5	3	3	4	3	5	4	4	3	4	5
569	2	20	1	1	1	1	1	2	2	3	3	4	3	3	3	3	3	4	4	4	4	4	4	2	4	4	4	4	4	2	4	4	2	4	4	4	4	4	2	4	4	3	3	3	3	3	3	3	3
570	2	19	1	1	3	2	1	1	2	4	3	4	3	4	3	3	3	4	4	4	4	4	2	4	4	2	2	2	4	4	4	2	2	2	4	2	4	2	3	4	4	5	2	2	4	2	4	4	4
571	2	18	1	1	2	1	1	2	2	4	3	3	3	3	3	3	4	3	3	4	3	3	5	4	4	4	4	2	4	2	3	4	5	3	2	2	2	2	3	2	4	4	3	3	3	4	2	2	1
572	1	19	1	1	1	1	1	1	2	3	3	3	3	2	3	3	3	4	3	4	4	2	5	4	3	4	2	4	2	2	3	4	4	3	4	4	4	2	3	2	4	4	4	2	2	2	3	4	4
573	2	19	1	1	3	2	1	1	2	2	2	2	2	2	2	2	3	2	2	4	3	3	5	4	5	5	4	2	3	2	5	3	5	3	4	4	3	4	2	4	5	3	5	2	3	2	4	4	2
574	2	19	1	1	2	1	1	2	2	3	3	4	3	2	3	3	3	4	4	3	3	3	5	3	2	2	2	1	2	4	2	2	3	1	1	1	1	1	3	5	4	3	2	2	3	3	3	3	2
575	2	18	1	1	2	2	2	1	2	4	4	4	3	3	3	3	3	4	3	3	2	4	4	4	4	4	4	2	4	2	3	2	4	3	4	3	3	3	2	2	3	4	3	2	3	3	2	3	4
576	1	20	1	1	1	1	1	2	2	3	4	3	3	2	3	2	4	3	4	4	3	3	2	4	2	3	2	3	2	3	2	2	2	2	3	1	1	1	1	5	4	3	2	3	3	1	2	3	2
577	1	21	1	1	2	1	1	1	2	3	2	3	3	2	3	3	3	3	3	3	4	2	3	3	3	3	3	2	2	3	3	3	4	2	3	4	4	3	3	2	5	3	4	3	4	4	3	4	3
578	2	18	1	1	3	1	2	1	2	4	3	4	3	2	3	3	4	3	3	1	5	4	3	5	2	3	2	5	3	3	2	4	3	5	5	3	3	3	4	1	3	3	3	3	3	3	3	3	3
579	2	18	1	1	2	2	2	1	2	4	2	4	3	2	2	3	3	4	4	3	3	3	4	3	3	4	3	3	4	2	3	4	3	4	4	3	4	3	3	4	2	3	2	1	3	3	2	4	2
580	2	19	1	1	2	1	1	2	1	2	2	1	2	1	2	2	4	1	1	4	4	4	5	4	4	4	5	4	4	2	4	4	4	4	4	4	4	4	2	4	4	2	5	5	4	5	4	2	3
581	1	20	1	1	2	2	2	2	2	2	3	4	3	2	3	3	4	3	4	4	2	2	4	4	4	4	4	2	4	2	4	2	4	2	4	4	3	2	2	4	4	4	2	2	2	2	2	2	2
582	1	20	1	1	3	2	1	1	2	3	3	3	3	3	3	3	3	3	3	3	3	3	4	2	3	2	4	2	4	2	3	2	3	2	3	3	3	2	3	4	3	4	2	2	3	2	3	4	4
583	2	18	1	1	3	2	1	1	2	4	4	4	4	4	4	4	3	4	4	2	1	1	2	1	1	1	1	1	1	5	1	1	1	1	2	1	1	1	5	1	2	4	1	1	1	1	1	3	1
584	2	18	1	1	2	1	1	2	2	3	3	4	3	3	4	4	4	4	4	2	3	2	4	2	3	3	2	2	2	2	3	2	4	2	4	2	2	2	3	4	3	4	2	2	3	1	3	2	2
585	1	23	4	2	3	1	1	2	2	3	2	1	1	2	1	3	2	2	3	2	2	4	4	4	2	4	4	4	2	4	2	4	4	2	4	2	4	2	4	2	4	3	2	4	2	4	3	2	4
586	2	19	1	1	3	1	2	1	1	3	3	4	3	4	3	4	2	4	4	2	1	1	4	2	2	2	4	2	2	4	2	2	2	2	2	2	3	2	4	2	4	3	2	1	2	1	2	3	1
587	1	19	1	1	2	1	1	1	2	1	1	1	1	1	1	1	4	1	1	5	5	5	5	5	5	5	5	1	5	1	5	5	5	5	5	5	5	5	1	5	5	5	5	5	5	5	5	5	5
588	1	18	1	1	3	1	2	1	2	4	4	1	4	1	4	4	4	1	1	1	1	1	1	1	1	1	1	1	1	5	1	1	1	1	1	1	1	1	5	1	1	1	2	1	2	1	1	3	1
589	2	18	1	1	3	2	1	1	2	4	4	4	4	4	4	4	4	4	4	1	3	4	3	4	3	2	3	3	2	3	2	2	2	2	3	2	2	2	3	4	3	1	1	1	1	1	1	1	1
590	1	19	1	1	2	2	2	1	2	2	2	3	2	3	2	2	2	3	3	2	4	4	2	4	4	4	2	4	4	4	4	4	4	4	4	4	4	4	4	2	2	3	3	3	3	3	3	3	3
591	2	23	4	2	3	1	1	2	2	3	2	2	2	2	3	2	2	3	3	3	3	3	3	3	2	4	4	4	3	2	4	4	3	2	3	4	3	2	3	3	2	4	3	2	4	3	2	3	4
592	2	18	1	1	3	2	2	1	2	3	3	3	4	2	3	3	4	3	3	4	1	4	5	4	4	3	4	2	3	2	4	3	4	2	4	3	3	2	3	4	4	1	1	1	1	1	1	3	1
593	2	22	4	2	2	1	1	2	2	3	3	3	3	3	3	3	3	3	3	3	4	4	3	2	4	4	3	3	3	2	4	3	4	4	2	2	3	2	3	2	3	4	3	4	4	2	3	3	3
594	1	20	1	1	1	1	1	2	1	2	2	2	3	2	2	2	3	3	3	2	2	3	2	3	3	2	2	2	2	3	2	2	2	2	2	3	3	3	3	3	3	5	2	2	2	2	2	2	2
595	2	21	4	2	3	2	2	1	2	4	4	4	4	1	4	4	4	4	4	1	5	5	1	5	2	2	4	2	2	5	5	5	5	5	5	5	5	5	5	1	1	2	2	3	3	5	3	5	3
596	2	22	4	2	1	1	1	1	2	3	4	4	4	3	4	4	4	3	4	5	3	4	5	5	5	5	4	1	3	1	1	4	5	2	5	2	5	2	1	5	5	2	3	1	2	1	5	2	1
597	2	21	4	2	3	2	1	1	2	2	3	3	2	2	2	2	3	3	3	3	4	4	4	4	4	2	4	2	4	3	4	2	4	3	4	2	2	2	4	4	4	4	4	2	3	3	3	3	3
598	2	18	1	1	2	2	2	1	2	4	4	4	4	4	4	4	4	4	4	4	2	2	4	5	4	4	2	2	2	3	2	2	3	2	4	2	2	2	4	2	2	2	2	2	3	4	2	2	1
599	2	19	2	1	3	2	2	1	2	3	3	1	3	2	2	3	3	4	4	2	2	4	5	4	2	2	2	2	2	4	3	3	4	2	4	2	2	2	4	2	2	3	3	2	2	2	2	3	4
600	2	21	4	2	3	1	2	1	2	4	4	4	4	3	4	4	4	4	4	3	1	2	3	2	2	3	1	1	3	3	2	3	3	3	4	1	4	1	3	3	1	5	3	3	5	1	4	5	1
601	1	22	4	2	1	1	1	2	2	4	4	4	4	3	4	4	4	4	4	3	2	2	5	3	4	3	4	2	2	3	4	2	4	2	2	1	2	2	3	2	3	5	2	1	4	4	2	1	2
602	2	23	4	2	3	1	1	1	2	4	4	3	3	3	4	4	4	3	3	4	5	5	5	5	5	5	4	4	4	2	4	4	5	4	5	4	4	4	2	4	3	4	4	4	4	4	4	4	4
603	2	21	4	2	1	1	1	2	1	3	3	3	3	3	3	3	3	4	4	3	4	4	4	4	2	3	3	2	3	4	4	4	4	3	4	2	3	2	3	3	2	3	4	3	4	4	4	3	3
604	2	20	1	1	2	1	1	2	2	3	3	3	3	2	3	3	3	2	3	4	3	4	5	3	5	4	4	3	4	2	4	4	4	4	4	4	4	4	2	3	4	3	3	3	3	3	3	3	3
605	2	22	4	2	2	1	1	1	2	2	3	2	3	2	2	2	4	1	3	5	5	5	5	5	5	5	3	2	4	2	5	5	5	5	5	3	4	5	3	3	4	2	2	1	5	4	4	2	1
606	1	18	1	1	3	2	2	1	2	4	4	1	4	1	4	4	4	1	1	1	5	5	1	5	5	5	1	5	5	5	5	5	5	5	5	5	5	5	5	1	1	5	5	5	5	5	5	5	5
607	2	21	4	2	2	1	2	1	2	2	3	2	3	2	3	2	4	2	2	4	4	4	5	4	4	3	5	3	4	3	4	2	5	3	5	5	4	4	2	5	4	3	5	1	4	3	2	3	1
608	1	18	1	1	2	1	1	2	2	3	3	3	3	2	3	3	3	4	4	3	3	3	3	3	3	3	3	3	3	3	3	3	3	3	3	3	3	3	3	3	3	3	3	2	3	2	3	3	3
609	1	18	1	2	2	1	2	1	2	3	3	2	3	2	3	3	3	2	2	2	4	4	2	4	4	4	2	4	4	4	4	4	4	4	4	4	4	4	4	2	2	3	3	3	3	3	3	3	3
610	1	20	1	2	1	1	1	2	2	2	3	3	2	2	2	3	2	2	2	4	3	3	3	3	4	3	3	3	4	3	2	3	4	3	2	3	4	3	2	3	3	3	3	4	4	3	4	3	3
611	1	19	1	2	2	1	2	1	2	4	4	1	4	1	4	4	4	4	4	1	1	5	1	1	3	3	1	1	1	5	1	1	1	1	1	1	1	1	5	1	1	3	1	3	3	3	3	3	3
612	2	18	1	2	3	1	1	1	2	3	3	2	3	2	3	3	3	2	2	2	4	4	2	4	4	4	2	4	4	4	4	4	4	4	4	4	4	4	4	2	2	4	3	3	3	4	4	3	3
613	1	21	1	2	1	1	1	2	2	3	4	1	4	1	3	4	4	1	1	2	4	3	2	3	3	3	3	3	3	3	3	3	4	3	4	4	3	4	4	2	3	4	4	4	4	3	3	3	3
614	2	19	1	2	2	1	1	1	2	3	3	3	3	3	3	3	3	4	4	4	4	4	4	4	4	4	4	4	4	2	2	4	4	4	4	2	4	2	2	4	4	4	4	4	4	4	4	4	4
615	2	19	1	2	3	1	2	1	2	3	3	2	3	3	3	3	3	3	3	2	2	2	3	3	2	2	2	2	2	4	3	3	3	2	2	2	2	2	4	2	3	2	2	2	2	2	2	2	2
616	2	18	1	2	3	2	2	2	2	3	3	3	3	3	3	3	3	3	3	3	4	3	4	3	3	2	3	2	2	3	3	3	4	2	2	2	2	2	3	3	3	4	3	2	4	3	4	3	2
617	2	19	1	2	1	1	1	2	2	3	3	2	3	2	3	3	3	4	4	1	4	3	5	5	5	4	2	1	1	3	2	2	4	4	1	1	1	1	3	2	5	4	3	1	4	4	4	1	3
618	2	20	1	2	3	2	2	2	2	3	3	3	3	3	3	3	3	3	3	4	3	4	3	4	3	3	2	2	4	3	4	2	4	3	4	2	3	2	3	4	4	4	4	3	3	2	3	3	3
619	2	18	1	2	1	1	1	2	2	3	3	3	3	2	3	3	3	3	3	2	4	2	4	3	2	4	2	2	2	2	2	3	4	2	4	2	2	2	2	3	4	3	3	2	3	2	2	2	2
620	2	18	1	2	1	1	1	1	2	4	4	4	4	3	4	4	3	4	4	4	3	1	5	1	1	5	1	2	1	2	3	4	4	2	2	1	3	2	1	1	4	5	3	3	4	3	4	4	4
621	2	18	1	2	2	1	2	1	2	3	3	3	3	3	3	3	2	3	3	2	1	1	2	1	1	1	2	1	1	5	1	1	1	1	1	1	1	1	5	1	1	4	2	3	3	3	2	2	4
622	2	21	4	2	2	1	1	2	2	3	3	3	3	3	3	3	3	3	3	4	4	4	2	4	4	2	3	4	4	3	3	4	3	4	4	4	4	2	3	4	3	4	2	2	3	2	3	2	3
623	2	19	1	2	2	1	1	1	2	3	3	4	3	4	3	3	3	4	4	3	2	3	4	3	3	3	4	3	3	3	3	3	3	3	3	2	3	3	3	3	3	3	3	2	2	2	2	2	1
624	2	19	1	2	2	1	1	1	2	3	3	3	3	2	3	3	3	3	3	3	4	3	4	4	3	2	3	3	3	3	4	3	4	3	4	3	3	3	3	3	3	4	3	4	4	3	3	3	2
625	2	19	1	1	3	2	2	1	2	2	2	2	3	2	2	2	3	2	3	2	4	2	3	4	1	1	2	1	1	3	2	2	4	2	4	1	1	1	3	3	4	3	2	1	3	4	2	3	4
626	1	19	1	2	3	2	2	1	2	4	4	4	4	4	4	4	4	4	4	1	2	2	3	2	3	2	2	2	2	4	3	2	3	2	2	2	2	3	4	2	3	4	2	1	2	2	2	3	2
627	1	20	1	1	2	1	1	2	2	4	4	3	3	3	3	3	4	3	3	3	3	3	4	4	2	2	2	2	2	3	3	2	2	2	4	2	2	2	3	3	3	5	3	2	4	3	2	3	5
628	2	18	1	2	3	1	2	2	2	3	2	2	3	2	2	3	4	2	3	3	4	4	3	4	4	2	1	3	2	3	4	2	4	3	4	2	2	1	3	2	1	2	3	2	2	2	2	2	1
629	2	22	4	2	2	1	1	2	2	3	3	3	3	3	3	3	3	3	3	3	2	2	5	2	5	2	2	1	1	3	5	2	5	2	2	1	1	2	3	1	5	3	5	2	3	3	5	3	1
630	2	18	1	2	3	1	2	1	2	3	4	3	3	2	3	3	3	3	4	3	3	3	3	4	4	3	1	2	2	3	2	2	4	3	3	2	2	2	4	3	4	4	1	2	3	2	4	2	2
631	1	19	1	2	3	2	2	1	2	4	4	3	4	2	4	4	4	4	4	1	4	1	5	2	4	4	2	3	2	2	4	4	4	3	2	1	2	1	3	1	5	2	1	1	1	1	1	1	1
632	1	19	1	1	3	2	2	1	1	3	2	1	2	1	2	2	3	1	1	2	2	4	5	5	5	5	5	2	4	2	4	4	5	4	4	4	4	4	2	4	4	5	3	3	5	4	4	4	5
633	2	18	2	1	3	2	2	2	2	2	2	3	2	3	2	2	2	3	3	3	3	3	3	3	3	3	3	3	3	3	3	3	3	3	3	3	3	3	3	3	3	3	3	3	3	3	3	3	3
634	2	20	2	1	1	1	1	2	2	3	3	2	3	2	3	3	3	2	2	2	3	3	3	3	3	3	3	3	3	3	3	3	3	3	3	3	3	3	3	3	3	3	3	3	3	3	3	3	3
635	2	20	2	1	2	2	1	2	2	3	3	3	3	3	3	3	4	3	3	3	4	3	2	3	3	3	3	3	3	3	3	3	3	3	3	3	3	3	3	3	3	3	3	3	3	3	3	3	3
636	2	21	2	1	2	1	1	2	1	3	3	3	3	2	3	2	3	3	3	3	3	2	4	3	4	4	4	2	2	2	4	2	4	2	2	2	2	2	3	2	4	2	2	2	2	2	2	2	2
637	2	19	2	1	3	1	1	2	2	4	4	4	4	3	4	4	4	4	4	4	2	4	3	4	5	4	5	2	5	2	3	4	4	4	4	4	4	4	4	2	2	4	4	4	4	4	4	4	4
638	2	20	2	1	2	1	1	2	2	3	3	3	3	2	3	3	3	3	3	4	3	3	4	4	4	4	2	2	4	3	4	4	4	4	4	2	2	2	3	3	2	4	2	2	3	3	3	2	2
639	1	18	1	2	3	1	1	2	2	4	4	3	3	2	4	3	4	3	3	3	2	4	4	4	4	4	3	3	4	3	4	3	4	3	4	4	4	4	3	3	3	3	3	3	3	3	3	3	3
640	2	19	1	2	3	2	2	1	2	3	3	4	3	3	3	3	3	4	4	2	2	2	3	2	2	2	2	1	2	4	1	2	2	2	2	2	3	2	4	3	4	3	2	1	1	2	2	2	2
641	1	22	2	1	1	1	1	2	2	3	3	3	3	3	3	2	3	2	3	2	3	4	3	4	4	3	2	3	4	4	3	4	3	4	3	4	3	4	3	2	3	2	3	4	4	3	3	4	2
642	2	20	2	1	3	1	2	1	2	4	4	4	3	3	3	3	3	3	4	5	3	5	5	5	5	5	5	2	4	1	5	4	4	4	4	4	4	4	1	4	5	5	1	2	4	5	5	2	2
643	2	19	2	1	3	1	1	2	2	3	3	2	3	3	3	3	3	3	3	3	3	4	4	4	3	3	2	3	4	2	3	4	3	3	4	4	3	3	3	4	4	4	2	2	3	3	2	2	2
644	2	21	2	2	2	1	1	2	1	3	3	3	3	2	3	3	3	3	3	3	3	3	3	3	3	3	3	3	3	3	3	3	3	3	3	4	3	3	2	4	3	3	3	3	3	3	3	3	3
645	2	19	2	1	3	2	2	1	2	3	3	3	3	2	3	3	3	3	4	2	2	3	5	3	3	2	2	1	1	4	3	2	3	1	3	2	1	2	4	2	2	2	1	2	3	2	1	2	1
646	1	21	2	1	2	1	1	2	2	4	4	1	4	2	3	3	3	4	4	2	2	2	3	4	4	2	2	2	4	4	4	2	4	2	2	2	2	2	4	2	4	4	2	2	2	2	3	4	4
647	2	22	4	2	2	1	1	1	2	3	3	2	3	2	3	3	3	4	4	2	4	4	2	4	4	4	2	4	4	4	4	4	4	4	4	4	4	4	4	2	2	3	3	3	3	3	3	3	3
648	2	23	4	2	1	1	1	2	2	4	4	4	4	1	4	4	4	4	4	4	2	4	5	1	5	5	5	1	4	1	4	1	1	1	1	1	1	1	4	2	5	5	1	1	1	1	1	1	1
649	2	18	1	1	3	1	1	1	2	2	2	2	2	2	2	2	3	2	1	5	5	5	4	1	1	1	5	3	4	2	5	5	5	4	4	4	4	4	2	4	2	4	4	2	2	2	4	4	2
650	2	19	1	2	2	1	1	2	2	3	3	2	3	2	3	3	3	2	2	2	4	4	2	4	4	4	2	4	4	4	4	4	4	4	4	4	4	4	4	2	2	3	3	3	3	3	3	3	3
651	1	22	4	2	2	1	1	1	2	3	3	3	3	2	3	3	3	3	3	3	4	4	4	4	4	4	3	4	4	3	4	4	4	4	4	4	4	4	4	3	4	4	4	3	3	4	4	4	4
652	2	19	1	2	2	1	1	2	2	3	3	3	3	2	2	2	3	3	3	3	4	4	4	4	4	3	4	4	4	2	4	4	4	4	4	4	4	4	2	4	4	4	4	2	4	3	4	3	3
653	2	19	1	2	3	2	2	1	2	3	3	3	3	2	3	3	3	4	4	3	3	3	3	3	3	3	3	3	3	3	3	3	3	3	3	3	3	3	3	3	3	2	2	2	2	2	2	3	3
654	1	19	2	1	2	2	1	2	2	2	3	3	3	3	3	3	2	2	3	3	3	3	3	3	4	3	3	2	3	3	3	2	4	3	3	3	3	3	3	3	3	3	3	3	3	2	3	3	3
655	2	18	1	2	2	1	2	2	2	3	3	2	3	2	3	3	3	2	2	2	4	4	2	4	4	4	2	4	4	4	4	4	4	4	4	4	4	4	4	2	2	3	3	3	3	3	3	3	3
656	1	18	1	2	3	2	2	2	2	3	3	3	2	3	3	2	2	2	3	3	3	3	3	3	3	3	3	3	3	3	3	3	3	3	3	3	3	3	3	3	3	3	3	3	3	3	3	3	3
657	2	18	1	2	3	1	1	1	2	4	4	1	4	1	4	4	4	1	1	1	5	5	1	5	5	5	1	5	5	5	5	5	5	5	5	5	5	5	5	1	1	5	1	5	5	1	5	5	5
658	1	18	1	2	2	2	1	1	2	2	2	2	3	2	3	2	2	2	3	3	3	3	3	3	3	3	3	3	3	3	3	3	5	3	3	3	3	3	3	3	3	3	3	3	3	3	3	3	3
659	2	19	1	2	3	1	1	1	2	3	3	2	3	2	3	3	3	2	2	4	2	2	4	4	4	4	2	4	4	4	4	4	4	4	4	4	4	4	4	2	2	4	4	4	4	4	4	4	4
660	2	18	1	2	1	1	1	2	2	3	3	2	3	2	3	3	3	2	2	3	3	3	3	3	3	3	3	3	3	3	3	3	3	3	3	3	3	3	3	3	3	3	3	3	3	3	3	3	3
661	2	19	1	2	2	1	1	2	2	3	3	2	3	2	3	3	3	3	3	4	3	4	4	4	3	2	3	2	4	3	3	2	2	2	4	2	2	2	3	3	3	4	2	2	3	3	3	3	2
662	2	19	1	2	2	2	1	1	2	4	4	3	3	3	4	4	4	3	3	1	2	2	3	4	2	3	2	1	2	4	2	2	2	2	4	2	2	2	3	3	3	4	4	2	3	2	3	3	4
663	2	19	1	2	3	1	1	2	2	3	3	3	3	2	2	3	3	3	3	3	4	4	4	4	3	4	3	2	4	3	2	4	4	4	4	4	4	2	3	4	4	4	2	2	2	3	2	2	4
664	2	19	1	2	1	2	2	1	2	4	4	4	4	2	4	4	4	4	3	4	4	4	3	5	5	3	4	5	2	1	5	2	4	5	5	5	3	5	2	4	4	2	2	2	2	3	2	2	2
665	2	19	1	2	2	1	1	2	2	4	4	3	3	3	3	3	4	4	4	3	4	2	3	4	3	2	2	3	2	3	2	3	2	2	4	2	4	2	3	3	4	4	4	3	4	3	3	4	2
666	2	19	1	2	2	2	2	1	2	4	4	1	4	1	4	4	4	1	1	3	4	1	4	4	2	3	3	1	1	3	2	3	4	4	2	1	3	2	3	2	3	4	1	1	1	1	1	4	1
667	1	19	1	2	2	2	1	1	2	3	3	2	3	3	3	3	3	3	3	3	4	4	4	4	4	4	3	3	4	3	4	4	4	4	4	4	4	4	3	3	4	4	4	4	4	4	4	4	4
668	2	18	1	2	3	1	1	2	2	3	3	4	3	2	3	3	3	3	3	3	3	4	4	4	4	3	5	3	5	2	4	3	4	4	4	4	3	3	3	5	4	4	4	3	3	3	3	4	2
669	2	20	1	2	3	2	2	2	2	4	4	4	4	4	4	4	4	4	4	3	3	3	2	2	3	2	4	2	2	3	3	2	2	2	3	2	2	2	3	3	3	2	1	1	1	1	1	1	1
670	2	19	1	2	1	1	1	2	2	3	3	3	3	2	3	3	3	3	3	3	2	4	4	4	3	3	3	2	4	3	3	2	3	2	4	3	2	2	3	3	3	3	3	3	3	3	3	3	3
671	1	18	1	2	3	1	1	2	2	3	3	3	3	3	3	3	3	3	3	3	2	4	3	4	3	2	4	2	4	3	3	4	4	2	4	3	2	2	3	3	4	2	2	3	3	2	4	3	3
672	2	18	1	2	3	2	2	1	2	3	3	2	3	2	3	3	3	2	2	2	4	4	2	4	2	2	4	2	4	2	2	2	2	4	4	4	4	2	3	4	4	4	4	4	4	2	4	4	4
673	2	18	1	2	1	1	1	2	2	4	4	4	3	2	3	3	4	2	2	2	3	2	4	4	3	4	3	3	4	2	3	3	4	4	4	3	3	2	3	4	3	4	3	4	4	4	3	3	3
674	2	18	1	2	2	1	1	1	2	3	3	3	3	3	3	3	3	3	3	3	3	3	4	3	3	3	3	3	3	3	3	3	3	3	3	3	3	3	3	3	4	3	3	2	2	2	2	2	2
675	2	18	1	2	2	2	2	1	2	3	3	4	3	4	3	3	3	4	4	4	3	2	1	4	2	2	4	1	4	3	2	2	3	2	4	2	2	2	3	3	3	2	3	2	3	1	1	2	1
676	2	20	1	2	1	2	1	2	2	4	4	1	4	1	4	4	4	1	1	1	5	5	5	5	5	5	5	5	5	1	5	5	5	5	5	5	5	5	5	1	1	5	5	5	5	5	5	5	5
677	2	20	1	2	3	1	1	1	2	3	3	3	3	2	3	3	3	3	3	2	2	2	3	3	2	2	4	2	3	3	2	2	3	2	3	3	2	2	4	4	4	4	3	3	3	2	3	3	3
678	1	20	1	2	2	2	2	1	2	3	3	2	3	2	3	3	3	2	2	3	4	3	3	4	4	4	4	4	4	2	4	4	4	4	4	4	4	4	2	4	4	4	3	3	4	4	4	3	4
679	2	18	1	2	2	1	1	2	2	3	3	3	4	2	4	3	4	3	3	2	3	2	4	4	2	3	3	2	2	4	3	3	3	3	2	1	2	2	4	2	3	4	2	3	2	2	2	3	4
680	2	19	1	2	1	1	1	2	2	4	4	4	4	3	4	4	4	4	4	3	2	2	4	4	3	3	3	2	2	3	2	3	2	3	4	3	3	2	3	3	2	4	1	3	2	2	1	3	2
681	1	19	1	2	2	1	1	2	2	2	2	2	2	2	2	2	2	2	2	4	4	3	4	4	4	3	4	2	4	2	4	3	4	2	4	4	2	2	2	3	4	3	5	2	3	1	3	1	1
682	2	19	1	2	1	1	1	1	2	3	3	3	3	2	3	3	3	3	3	3	4	3	4	4	3	4	4	2	4	3	3	3	3	3	4	3	3	2	3	4	4	4	3	1	3	2	4	3	1
683	2	19	1	2	2	1	1	2	2	2	2	2	2	3	3	3	3	2	2	4	2	4	3	4	3	2	4	2	4	3	4	2	3	2	4	3	2	2	3	4	4	3	3	2	3	3	3	3	2
684	1	19	1	2	1	1	1	2	2	3	3	3	3	3	3	3	3	3	4	2	4	4	2	3	2	4	2	2	2	3	2	2	4	2	2	2	2	1	3	4	2	4	3	2	2	1	1	4	3
685	1	18	1	2	2	2	1	1	2	3	3	4	3	3	3	3	3	3	4	2	2	2	3	5	2	2	2	2	2	2	2	2	2	2	2	2	4	2	4	2	4	4	3	1	3	2	3	4	4
686	2	18	1	2	3	1	2	2	2	3	3	3	3	2	3	3	3	3	3	3	4	3	2	4	3	3	4	3	3	2	3	3	3	3	4	2	2	2	3	2	4	4	3	3	3	2	3	2	2
687	1	19	1	2	2	2	2	2	2	3	3	3	3	3	3	3	3	3	3	3	3	3	3	3	3	3	3	3	3	3	3	3	3	3	3	3	3	3	3	3	3	3	3	3	3	3	3	3	3
688	2	18	1	2	3	1	1	1	2	4	4	4	4	4	4	4	4	4	4	3	4	4	4	4	2	2	2	3	3	4	3	2	2	2	4	2	2	2	4	2	4	4	2	2	2	1	1	1	1
689	1	19	1	2	2	1	1	2	2	3	3	2	3	2	3	3	3	2	2	3	3	3	3	3	3	3	3	3	3	3	3	3	3	3	3	3	3	3	3	3	3	3	3	3	3	3	3	3	3
690	2	19	1	2	2	1	1	2	1	4	4	4	4	2	4	4	4	4	4	2	4	4	5	4	2	2	4	3	3	2	3	4	4	3	4	4	4	3	3	4	4	4	4	4	4	4	4	4	4
691	2	19	1	2	1	1	1	2	2	3	3	2	3	2	3	3	3	2	2	3	3	3	4	4	4	3	2	3	3	3	3	3	3	3	3	3	3	3	3	3	3	4	4	4	4	4	4	4	4
692	2	19	1	2	2	1	1	1	1	3	3	2	3	2	3	3	3	2	2	2	4	4	2	4	4	4	2	4	4	4	4	4	4	4	4	4	4	4	4	2	2	3	3	3	3	3	3	3	3
693	2	19	1	2	2	1	1	2	2	3	3	4	3	3	3	3	3	4	4	2	2	2	3	2	2	2	2	2	2	3	2	2	2	2	2	2	2	2	4	4	3	4	4	2	2	2	2	2	2
694	1	18	1	2	2	2	2	1	2	3	2	2	3	2	3	4	3	3	3	5	1	2	4	2	3	2	3	2	3	2	2	2	2	2	3	2	3	4	1	5	3	3	3	4	3	4	3	5	2
695	2	19	1	2	2	1	1	2	2	4	4	4	4	2	4	4	4	4	4	1	1	1	3	4	1	1	4	1	1	5	3	1	1	1	1	1	1	1	5	4	2	1	2	3	5	1	3	3	1
696	2	21	1	1	1	1	1	2	2	3	3	3	3	2	3	3	3	3	3	4	4	4	4	4	4	4	4	3	4	2	4	2	3	4	4	4	4	2	2	3	4	3	4	2	3	3	4	4	3
697	2	18	1	2	2	1	1	1	2	4	4	3	4	3	4	4	4	4	4	1	2	2	3	3	3	3	3	3	3	3	3	3	3	3	3	3	3	3	3	3	3	3	3	3	3	3	3	3	3
698	2	20	1	2	2	1	1	2	2	3	2	2	3	2	3	2	2	2	2	2	4	3	2	3	3	3	2	3	3	2	4	4	3	3	3	4	3	4	2	2	3	3	4	4	3	4	3	3	4
699	2	20	1	2	1	1	1	2	2	4	4	4	4	3	4	3	3	3	3	4	4	4	4	4	3	3	3	4	3	2	3	3	3	3	3	3	3	3	3	3	3	2	2	2	4	1	4	4	1
700	2	19	1	2	3	1	1	1	2	2	2	2	2	3	2	2	3	2	2	4	4	3	4	4	2	4	4	3	3	2	3	4	4	4	3	3	4	3	2	3	5	4	3	2	2	3	3	2	4
701	1	18	1	2	3	2	2	2	2	4	4	4	4	4	4	4	4	4	4	1	1	1	1	1	5	1	1	1	1	5	1	5	1	1	1	1	1	1	5	1	1	4	1	1	1	1	3	3	3
702	2	19	1	2	2	1	1	1	2	4	4	4	3	3	4	4	4	4	4	3	3	3	4	4	2	2	5	1	2	3	2	3	3	2	2	1	1	1	3	3	3	5	2	1	2	1	1	2	2
703	1	20	1	2	2	1	1	2	2	3	3	3	3	2	3	3	3	3	3	2	4	2	4	2	2	4	2	3	3	2	4	4	4	2	3	4	4	2	2	4	4	4	2	2	4	4	4	2	4
704	2	18	1	2	1	2	1	1	2	4	4	4	4	3	3	3	3	4	4	3	3	4	4	3	3	3	3	3	3	2	2	3	2	3	3	3	3	1	3	4	4	3	3	1	4	3	4	2	2
705	2	20	1	2	1	1	1	1	2	3	3	3	3	2	3	3	3	3	3	3	4	4	4	4	3	4	4	3	3	2	3	4	4	4	4	3	4	2	3	4	3	2	2	2	2	2	2	2	2
706	2	20	1	2	2	1	1	2	2	3	3	3	3	3	3	3	4	4	4	3	2	2	4	3	3	2	3	2	2	4	4	2	4	2	2	3	2	2	4	3	4	4	4	3	4	3	3	4	4
707	1	19	1	2	3	1	2	1	2	3	3	3	3	3	3	3	3	4	4	4	3	2	5	2	3	3	4	3	2	2	3	3	3	2	3	3	2	3	3	3	3	3	2	3	2	3	2	2	3
708	2	19	1	2	3	2	1	2	2	4	4	3	4	2	3	3	3	2	3	3	3	3	3	3	3	3	3	3	3	3	3	3	3	3	3	3	3	3	3	3	3	3	3	3	3	3	3	3	3
709	1	18	1	2	1	1	1	2	2	3	3	2	3	2	3	3	3	2	2	3	3	3	3	3	3	3	3	3	3	3	3	3	3	3	3	3	3	3	3	3	3	3	3	3	3	3	3	3	3
710	2	20	1	2	3	1	1	2	1	3	3	2	3	2	3	3	3	2	2	4	4	4	3	4	4	4	5	3	4	2	4	4	4	4	4	4	3	3	3	3	4	4	4	4	4	4	4	3	3
711	2	18	1	2	3	1	1	1	2	3	3	2	3	2	3	3	3	4	3	4	3	4	3	4	3	3	2	3	3	3	3	3	3	3	3	2	2	2	3	4	3	5	3	1	3	2	2	2	3
712	2	18	1	2	2	1	2	2	2	3	3	3	2	2	3	3	3	2	3	3	3	3	3	3	3	3	3	3	3	3	3	3	3	3	3	3	3	3	3	3	3	3	3	3	3	3	3	3	3
713	2	18	1	2	2	1	2	2	2	4	4	3	4	3	4	4	4	3	4	3	3	3	3	3	3	3	3	3	3	3	3	3	3	3	3	3	3	3	3	3	3	3	3	3	3	3	3	3	3
714	2	19	1	2	2	1	1	2	2	4	3	2	3	2	3	4	2	4	3	2	5	4	3	3	4	5	2	3	2	1	3	3	5	5	4	3	2	1	2	3	2	4	5	4	3	2	1	2	3
715	2	19	1	2	1	1	1	1	2	3	3	3	3	3	3	3	3	4	4	3	2	2	4	4	3	4	3	2	2	3	3	2	4	2	3	3	3	2	3	3	3	4	3	2	3	3	3	4	4
716	2	18	1	2	2	1	1	2	2	3	3	4	3	3	3	3	3	4	4	2	3	3	4	4	2	2	2	2	2	4	4	3	4	3	2	2	2	2	4	3	4	3	2	2	2	3	2	2	2
717	2	18	1	2	2	1	1	2	2	3	3	4	3	3	3	3	3	2	3	2	2	2	4	4	4	3	4	1	2	3	3	3	4	3	3	3	3	3	3	3	3	3	3	2	3	2	2	2	2
718	1	18	1	2	3	1	1	1	2	3	3	2	3	2	3	3	3	2	2	2	4	2	2	4	4	4	2	4	4	4	4	4	4	4	4	4	4	4	4	2	2	3	3	3	3	3	3	3	3
719	2	18	1	2	1	1	1	2	2	3	3	3	3	2	3	3	3	2	3	2	4	4	3	4	3	3	2	4	4	3	3	4	3	4	4	4	4	4	3	3	3	4	3	4	4	3	4	4	4
720	1	19	1	2	3	1	1	2	2	3	3	2	3	2	3	3	3	2	2	2	4	4	2	4	4	4	2	4	4	4	4	4	4	4	4	4	4	4	4	2	2	3	3	3	3	3	3	3	3
721	1	18	1	2	1	1	2	1	2	3	3	1	3	1	2	2	3	1	1	4	2	2	4	2	4	2	2	4	5	3	4	3	4	4	4	3	2	2	3	2	2	4	4	2	2	3	4	4	3
722	1	19	1	2	3	1	1	2	2	3	3	2	3	3	3	2	3	3	3	2	3	4	3	3	3	4	3	3	3	3	3	3	3	3	3	3	3	3	3	3	3	3	3	3	3	3	3	3	3
723	2	19	1	1	2	1	1	2	2	4	3	4	3	3	3	3	4	2	3	3	2	2	2	4	4	3	4	2	4	2	4	2	5	3	4	2	2	2	3	2	5	5	3	2	2	3	4	4	3
724	2	18	1	2	1	1	1	2	2	3	3	2	3	2	3	3	3	2	2	3	3	3	3	3	3	3	3	3	3	3	3	3	3	3	3	3	3	3	3	3	3	3	3	3	3	3	3	3	3
725	2	21	1	2	2	1	1	2	2	3	3	2	3	2	3	3	3	3	3	4	4	4	3	4	4	4	4	4	4	3	4	4	4	4	4	4	4	4	4	2	2	3	4	3	3	3	3	3	3
726	2	18	1	2	2	1	1	1	2	3	3	2	2	4	2	3	3	2	2	4	4	5	4	5	4	4	3	2	4	2	4	3	5	3	4	3	3	4	2	3	3	3	4	2	3	3	3	4	3
727	2	18	1	2	1	1	1	1	1	3	3	3	3	3	3	3	3	3	3	4	4	4	4	4	3	4	2	2	2	2	2	2	4	3	4	2	3	2	4	4	3	4	3	2	3	2	3	4	2
728	1	18	1	2	3	1	1	2	2	4	3	3	4	1	2	3	4	2	1	2	5	3	2	5	3	4	1	3	2	3	1	5	2	5	1	5	3	5	1	1	4	4	3	4	3	4	3	3	4
729	2	18	1	1	2	1	1	2	2	4	4	4	4	2	3	3	4	4	4	2	5	2	5	4	2	2	2	3	2	2	4	2	3	4	2	2	2	1	4	4	2	5	2	1	3	2	4	2	5
730	2	19	1	2	1	1	1	1	2	3	3	3	3	3	3	3	3	3	3	4	3	3	5	2	4	3	4	2	4	2	4	3	4	3	3	2	3	2	2	3	4	3	3	3	3	3	3	3	3
731	1	20	3	2	2	2	2	2	2	4	3	4	4	3	4	4	4	4	4	3	3	4	4	4	5	2	2	3	4	4	4	4	4	3	4	2	4	4	2	5	2	1	4	5	1	1	1	4	1
732	2	20	2	2	2	1	1	1	2	3	3	3	3	2	3	3	3	3	4	4	3	3	3	4	4	4	3	3	4	3	4	4	4	3	4	3	4	3	3	3	3	4	2	2	3	3	4	2	3
733	1	19	1	2	3	2	2	1	2	4	4	1	4	1	4	4	4	1	1	1	5	5	1	5	5	5	1	5	5	5	5	5	5	5	5	1	1	1	1	5	5	3	3	3	3	3	3	3	3
734	1	20	1	2	1	1	1	1	2	3	3	2	3	2	3	3	3	2	2	3	4	3	4	4	4	4	2	3	3	3	3	3	3	3	3	4	3	3	3	3	3	3	4	3	2	3	3	2	3
735	2	18	1	2	3	2	2	1	2	4	4	1	4	4	4	4	4	4	4	3	1	1	1	3	2	1	1	1	1	1	1	1	1	1	1	1	1	1	5	1	1	4	3	3	3	3	3	4	3
736	1	18	1	2	3	2	2	1	2	3	3	3	3	3	3	3	3	3	3	3	3	3	3	3	3	3	3	3	3	3	3	3	3	3	3	3	3	3	3	3	3	3	3	3	3	3	3	3	3
737	2	18	1	2	2	2	2	1	2	3	3	2	3	3	3	3	2	2	2	3	3	3	3	3	3	3	3	3	3	3	3	3	3	3	3	3	3	3	3	3	3	2	3	1	3	3	3	3	3
738	2	19	1	2	3	2	1	1	2	3	3	2	3	3	3	3	3	3	3	3	3	3	3	3	3	3	3	3	3	3	3	3	3	3	3	3	3	3	3	3	3	3	3	3	3	3	3	3	3
739	2	18	5	1	1	1	1	1	2	1	1	4	1	4	1	1	1	4	4	5	1	1	5	1	1	1	5	1	1	1	1	1	1	1	1	1	1	1	1	5	5	1	1	1	1	1	1	1	1
740	1	18	1	2	3	2	1	2	2	3	3	2	3	2	3	3	3	3	3	3	3	3	3	3	3	3	4	2	4	3	3	3	3	3	3	2	2	2	2	2	4	3	3	3	3	3	3	3	3
741	1	19	1	2	3	1	1	1	2	3	3	2	3	3	3	3	4	3	3	4	4	4	3	4	2	2	2	2	2	4	1	2	2	2	4	2	2	2	4	2	3	5	3	3	4	4	4	3	3
742	2	18	1	2	3	2	2	2	2	4	4	4	4	4	4	4	4	4	4	1	1	1	3	1	1	1	1	1	1	5	5	1	1	1	1	1	1	1	5	1	1	3	1	1	1	1	1	1	1
743	1	19	1	2	3	1	2	1	2	4	4	4	4	1	4	4	4	4	4	1	1	1	5	3	3	1	1	1	1	4	3	1	3	1	1	1	1	1	4	2	3	3	1	1	1	1	1	1	1
744	2	19	1	2	2	1	1	2	2	3	3	2	3	2	3	3	3	2	3	5	1	1	5	1	1	1	5	1	1	1	1	1	1	1	1	1	2	4	1	5	5	1	1	1	1	1	1	1	1
745	2	18	1	1	3	2	2	1	1	3	4	4	4	2	4	4	4	3	3	3	3	3	3	3	3	3	3	3	3	3	3	3	3	3	3	3	3	3	3	3	3	3	2	1	3	3	2	2	4
746	1	18	1	2	2	2	2	1	2	3	3	3	3	3	3	3	3	3	3	3	3	3	4	3	3	4	2	2	2	2	4	2	3	2	3	2	2	2	3	2	4	4	2	2	3	3	3	3	4
747	2	18	1	1	3	2	2	1	2	4	4	3	4	3	4	4	4	3	3	3	3	4	4	3	4	4	3	4	3	3	3	4	4	3	4	4	4	3	2	3	4	3	3	2	3	3	2	3	3
748	2	20	1	2	1	1	1	2	2	4	4	1	4	4	4	4	4	4	4	2	3	3	4	4	4	3	3	3	3	3	3	3	3	3	3	3	3	3	3	3	3	3	2	2	2	2	2	2	2
749	2	19	1	2	3	2	2	1	2	4	4	4	4	3	4	4	4	4	4	2	2	1	5	3	3	3	2	1	2	3	2	2	3	1	2	1	2	1	4	4	5	1	2	1	2	1	1	3	1
750	2	18	1	2	1	1	1	2	2	4	4	3	4	3	4	4	4	3	3	2	4	4	4	4	4	4	2	2	4	4	4	4	4	4	4	2	4	4	4	2	2	5	2	2	3	2	2	2	2
751	2	19	1	2	2	1	1	2	2	3	3	3	3	2	3	3	3	3	3	3	4	4	3	4	4	4	3	3	4	3	2	3	2	3	3	4	3	2	2	4	3	3	3	3	3	3	3	3	3
752	2	19	1	2	1	1	1	2	2	3	3	2	3	1	2	2	3	2	2	4	3	4	5	4	4	4	4	2	4	3	4	4	4	3	4	4	4	4	2	4	4	4	4	3	3	3	2	3	2
753	2	19	1	1	2	1	1	1	2	3	3	3	3	3	3	3	3	3	4	3	2	3	4	3	3	2	2	2	2	2	3	2	3	2	2	2	2	2	3	3	4	4	2	1	3	2	2	1	1
754	2	18	1	2	3	2	2	1	2	3	3	3	3	2	3	3	3	3	3	3	3	3	4	4	4	4	3	3	4	3	3	3	3	2	4	2	2	2	2	4	4	5	2	3	4	5	3	2	4
755	2	18	1	2	2	2	2	1	2	3	3	4	3	3	3	3	3	4	4	3	3	3	3	3	3	3	3	1	4	2	3	3	3	3	3	3	3	2	3	3	3	3	3	3	3	2	3	4	2
756	2	19	1	2	2	1	1	2	2	4	4	4	3	1	2	2	4	1	2	5	5	5	5	5	5	5	5	5	5	1	5	5	5	5	5	5	5	5	1	5	5	4	4	4	3	3	3	4	4
757	2	18	1	2	3	1	1	2	2	2	3	2	3	2	2	2	3	3	3	5	5	5	4	5	5	5	5	5	5	1	5	5	5	5	5	5	5	3	1	5	4	5	4	1	3	3	4	3	3
758	2	19	1	2	1	1	1	2	2	3	3	3	3	2	2	2	3	3	3	2	4	4	3	4	4	4	4	3	4	3	4	3	3	3	3	3	3	3	3	3	3	4	3	2	2	2	3	3	2
759	2	18	1	2	2	2	2	1	2	4	4	4	4	2	4	3	4	4	4	3	2	2	3	4	3	3	4	2	2	2	3	3	4	3	4	2	2	2	3	4	2	5	3	2	3	2	2	5	4
760	2	18	1	2	2	1	1	2	2	3	3	3	3	3	3	3	3	3	3	3	4	3	4	4	3	3	3	2	3	2	3	4	3	3	4	3	3	3	2	3	4	3	2	2	3	2	3	3	2
761	2	19	1	2	2	2	2	1	2	3	3	3	3	3	3	3	3	3	3	3	2	2	4	4	3	3	3	3	3	3	3	3	4	3	3	2	3	3	3	3	4	4	4	2	4	3	3	3	3
762	2	18	1	2	2	2	2	1	2	3	3	3	3	3	3	3	3	3	4	3	2	4	4	2	4	3	4	2	4	2	4	2	4	2	3	2	3	2	3	4	4	3	3	2	3	3	2	2	2
763	1	20	1	2	2	1	1	2	2	3	3	3	3	3	4	4	3	3	3	4	4	4	4	4	3	4	3	4	3	3	3	4	3	4	4	3	4	3	2	3	2	5	4	2	4	3	3	3	1
764	1	19	1	2	2	1	1	2	2	3	3	2	3	3	3	2	2	3	3	4	4	4	4	5	4	3	4	2	4	2	4	3	4	4	3	4	2	3	3	4	3	3	3	4	3	3	2	3	4
765	2	19	1	1	3	2	2	1	2	4	4	4	4	4	4	3	4	4	4	2	2	3	3	3	2	2	3	1	2	4	3	2	3	1	2	2	2	1	4	3	3	3	3	1	3	1	2	2	1
766	2	19	1	2	2	1	1	2	2	3	3	3	3	3	3	3	3	3	3	3	3	3	4	3	3	2	3	2	2	3	4	3	4	2	3	3	2	2	4	3	4	4	3	2	3	2	3	3	3
767	2	18	1	1	2	1	1	2	2	4	4	4	4	4	4	4	4	4	4	1	4	2	3	4	2	2	3	2	3	4	2	2	2	2	4	3	2	2	4	3	2	3	2	1	1	2	3	2	1
768	2	19	1	2	3	1	1	2	2	4	3	4	4	3	3	3	3	4	4	3	2	2	4	2	2	2	2	1	2	3	3	3	3	3	4	1	2	2	3	2	2	2	2	2	2	2	1	2	2
769	2	18	1	2	1	2	1	2	2	3	3	3	2	2	3	2	4	3	3	3	4	4	5	4	4	4	4	2	4	2	4	4	4	4	4	4	3	2	2	4	4	4	2	2	3	2	4	2	2
770	2	20	1	2	1	1	1	2	2	4	4	4	4	4	4	4	4	4	4	3	3	3	5	5	5	5	3	2	2	2	4	3	4	4	4	4	4	4	2	4	4	3	3	2	2	1	1	1	1
771	1	23	4	2	3	1	1	1	2	3	3	2	3	2	3	3	3	2	2	2	4	4	2	4	4	4	2	4	4	4	4	4	4	4	4	4	4	4	4	2	2	4	4	4	4	4	3	4	3
772	2	24	4	2	1	1	1	2	2	3	3	2	3	2	3	3	3	2	2	3	3	3	3	3	3	3	3	3	3	3	3	3	3	3	3	3	3	3	3	3	3	4	4	4	4	4	4	4	4
773	1	22	4	2	2	1	1	2	2	3	3	2	3	2	3	3	3	2	2	2	4	4	2	4	4	4	2	4	4	4	4	4	4	3	3	2	2	2	4	2	2	3	3	3	3	3	3	3	3
774	1	24	4	2	1	1	1	1	2	3	3	2	3	2	2	2	3	2	2	3	4	2	5	4	2	2	1	2	2	4	2	4	4	2	3	4	3	1	4	5	5	4	5	1	4	3	4	3	4
775	2	22	4	2	2	2	2	1	2	3	3	4	3	4	3	3	3	4	4	2	2	2	3	4	2	4	2	2	3	3	4	3	4	3	2	2	2	2	3	4	3	4	4	2	3	2	2	4	4
776	1	21	3	2	3	2	2	1	2	3	3	3	3	3	3	3	3	3	4	2	4	4	2	4	3	3	3	2	2	2	3	3	3	2	3	3	3	2	3	3	3	4	4	4	4	4	4	4	4
777	2	22	4	2	2	1	2	1	2	4	4	4	4	4	4	4	4	4	4	2	3	2	4	4	3	4	2	1	1	3	3	2	2	2	2	1	2	2	3	2	3	2	2	1	4	2	4	3	3
778	2	19	2	2	2	1	1	2	2	4	4	4	3	2	4	4	4	4	4	3	3	3	3	4	4	3	3	2	3	2	4	3	4	2	3	2	2	3	2	3	3	4	4	4	4	4	4	4	4
779	2	19	2	2	3	1	1	1	2	2	2	3	2	3	1	2	1	3	3	4	3	2	4	2	5	4	5	4	4	2	5	4	5	5	4	1	2	4	4	2	2	4	3	3	5	4	4	5	5
780	1	20	2	2	3	1	2	1	2	3	3	4	4	3	4	3	3	4	4	2	1	1	2	1	1	1	1	1	1	4	1	1	3	1	1	1	1	1	4	2	5	4	2	1	2	1	2	2	2
781	2	19	2	2	3	2	1	2	2	4	4	4	4	4	4	4	4	4	4	2	2	2	3	3	3	2	3	3	3	4	3	3	3	3	3	2	3	3	3	3	3	4	4	4	4	4	4	4	4
782	2	20	2	2	3	1	2	1	2	3	3	2	3	2	3	3	3	2	2	2	4	4	3	2	2	2	3	4	3	3	3	3	3	3	3	2	3	4	3	3	2	4	4	4	4	4	4	4	4
783	1	20	2	2	3	1	1	2	2	3	2	2	3	2	2	3	4	3	3	2	4	3	3	4	2	2	2	4	3	3	3	4	4	3	3	2	3	2	4	2	2	4	3	2	3	4	4	3	3
784	2	21	2	2	1	1	1	2	2	3	3	2	3	2	3	3	3	2	2	4	3	2	4	3	2	2	4	3	3	3	3	3	3	3	3	3	3	3	3	3	3	3	3	3	3	3	3	3	3
785	1	20	2	2	1	1	1	2	2	3	3	3	3	3	3	3	3	2	3	3	2	3	4	4	3	3	4	2	3	3	4	2	4	2	2	2	2	3	3	3	4	5	4	4	4	3	4	4	4
786	1	18	2	2	2	1	1	2	2	3	3	4	3	2	3	2	3	3	2	4	4	5	3	4	4	4	4	4	4	2	4	4	4	4	4	4	4	4	2	3	2	4	3	1	4	4	4	4	4
787	1	20	2	2	3	1	1	1	2	3	3	3	3	2	3	3	3	3	4	3	2	4	3	3	4	2	2	2	2	3	4	3	4	3	3	3	3	3	3	3	3	3	4	3	3	2	2	4	4
788	2	19	2	2	3	1	2	1	2	3	3	2	3	2	3	3	3	2	2	3	3	3	3	3	3	3	3	3	3	3	3	3	3	3	3	3	3	3	3	3	3	3	3	3	3	3	3	3	3
789	2	20	2	2	3	1	1	1	2	2	2	3	2	2	3	3	3	2	2	2	4	4	2	4	4	4	3	3	5	1	3	5	4	2	4	5	4	4	2	2	2	4	5	2	4	4	3	5	3
790	2	20	2	2	2	2	1	2	2	3	3	2	3	2	3	3	3	3	3	2	4	4	2	3	4	4	2	2	4	3	3	4	4	4	4	4	4	3	4	3	3	4	4	3	4	4	4	4	4
791	2	20	2	2	2	1	1	2	2	3	3	4	3	3	3	3	3	4	4	3	4	3	4	4	3	3	2	3	3	3	3	3	3	3	4	3	3	3	3	3	2	4	3	2	3	2	3	3	2
792	2	20	2	2	2	1	2	1	2	4	4	4	4	4	4	4	2	3	3	2	3	4	5	4	3	1	1	2	3	4	4	3	4	4	2	2	2	3	4	4	2	5	3	1	5	3	5	4	3
793	1	21	2	2	1	1	2	1	2	2	2	3	2	3	2	2	2	3	3	3	3	3	3	3	3	3	3	3	3	3	3	3	3	3	3	3	3	3	3	3	3	3	3	3	3	3	3	3	3
794	2	21	2	2	1	1	1	2	2	2	2	3	2	3	2	2	2	3	3	3	3	3	3	3	3	3	3	3	3	3	3	3	3	3	3	3	3	3	3	3	3	4	4	4	4	4	4	4	4
795	2	18	1	2	2	1	1	2	2	2	2	3	2	2	3	3	3	2	2	2	3	3	2	3	2	3	2	3	4	3	4	3	2	3	4	3	2	3	4	3	3	4	3	3	3	3	3	3	3
796	2	20	1	2	3	1	1	2	2	3	3	2	3	1	4	4	3	2	2	2	4	4	2	4	4	4	3	3	3	3	4	3	4	3	3	3	4	4	4	2	2	3	3	3	3	3	3	3	3
797	2	18	1	2	2	2	1	1	2	3	2	2	2	2	2	3	2	2	3	2	3	4	3	4	3	4	3	4	3	4	3	3	4	3	4	3	4	3	4	2	3	4	3	4	3	2	3	4	3
798	2	18	1	2	2	2	1	1	2	3	3	2	3	2	3	3	3	2	2	4	2	4	4	4	4	4	2	4	4	4	4	4	4	4	4	4	4	4	4	2	2	4	4	4	4	4	4	4	4
799	2	18	1	2	1	1	1	2	2	3	2	2	2	2	2	3	2	3	3	3	3	4	3	2	4	3	3	3	3	3	3	3	3	3	4	3	3	3	3	3	3	3	4	3	3	2	3	3	3
800	2	18	1	2	1	2	1	2	2	3	3	2	3	3	3	3	3	2	2	2	4	4	2	4	4	4	2	4	4	4	4	4	4	4	4	4	4	4	4	2	2	4	4	4	4	4	4	4	4
801	2	18	1	2	1	1	1	1	2	3	3	2	3	2	3	3	3	2	2	2	4	4	2	4	4	4	2	4	4	4	4	4	4	4	4	4	4	4	4	2	2	3	3	4	4	4	4	3	3
802	2	19	1	2	1	1	1	2	2	4	4	1	4	1	4	4	4	4	4	3	3	3	3	3	3	3	3	3	3	3	3	3	3	3	3	3	3	3	3	3	3	3	3	3	3	3	3	3	3
803	2	20	1	2	1	1	1	2	2	3	3	2	3	2	3	3	3	2	2	3	3	3	3	3	3	3	3	3	3	3	3	3	3	3	3	3	3	3	3	3	3	3	3	3	3	3	3	3	3
804	2	19	1	2	1	1	1	1	2	2	3	3	3	3	3	2	3	3	2	3	4	3	2	3	4	3	2	3	4	3	4	3	4	3	4	3	4	3	4	3	2	3	3	4	4	3	4	3	4
805	2	19	1	2	2	1	1	1	2	3	3	2	3	2	3	3	3	2	2	2	4	4	2	4	4	4	2	4	4	4	4	4	4	4	4	4	4	4	4	2	2	3	3	3	3	3	3	3	3
806	2	18	1	2	1	1	1	2	2	3	3	3	3	3	3	3	3	3	3	3	3	3	3	3	3	3	3	3	3	3	3	3	3	3	3	3	3	3	3	3	3	3	3	3	3	3	3	3	3
807	2	18	1	2	2	2	1	1	2	4	4	4	4	4	4	4	4	4	4	3	3	3	3	3	3	3	3	3	3	3	3	3	3	3	3	3	3	3	3	3	3	3	3	3	3	3	3	3	3
808	2	19	1	2	2	2	2	1	2	4	4	1	4	2	4	4	4	3	4	3	3	4	3	3	3	3	3	4	4	4	3	4	4	3	4	2	3	3	3	2	2	4	3	4	4	4	4	4	4
809	2	20	1	2	2	1	1	2	2	4	4	4	4	2	3	3	4	3	3	3	5	5	2	5	4	4	3	2	5	2	5	5	5	4	4	4	5	3	2	4	4	4	4	4	4	4	4	4	4
810	2	19	1	2	2	1	1	1	2	3	3	2	3	2	3	3	3	3	3	3	3	3	3	3	3	3	3	3	3	3	3	3	3	3	3	3	3	3	3	3	3	3	3	3	4	4	4	4	4
811	2	18	1	2	3	2	2	1	2	3	3	2	3	3	4	4	4	4	4	2	3	3	3	4	3	3	3	3	3	3	3	2	2	2	2	1	1	1	4	2	3	4	3	2	3	4	5	4	2
812	2	19	1	2	2	2	2	1	2	3	3	2	3	2	3	3	3	2	2	4	4	4	5	3	4	4	4	4	4	4	4	4	4	4	4	3	4	2	3	2	3	4	4	4	4	4	4	4	4
813	1	21	2	2	2	1	1	1	2	2	2	3	3	4	1	1	1	2	2	4	2	2	4	2	2	2	4	3	3	3	3	3	3	2	3	3	2	3	2	2	3	4	2	2	3	2	2	4	2
814	2	18	1	2	3	1	1	2	2	3	3	3	3	3	3	3	3	3	3	3	3	3	3	3	3	3	3	3	3	3	3	3	3	3	3	3	3	3	3	3	3	4	3	3	3	3	3	3	3
815	2	19	1	2	2	2	1	1	2	3	3	3	3	3	3	3	3	3	3	3	3	3	3	3	3	3	3	2	2	2	2	2	2	2	2	2	2	2	2	3	2	2	2	2	2	2	2	2	2
816	2	18	1	2	3	1	1	1	2	4	4	4	4	3	4	4	3	3	3	3	3	3	2	4	2	2	4	3	3	3	3	3	2	5	3	3	3	2	2	4	4	3	3	3	5	1	3	3	1
817	2	19	1	2	2	2	1	1	2	4	4	4	4	4	4	4	4	1	4	1	1	1	5	5	5	1	1	1	1	5	5	1	5	1	5	1	1	1	5	1	5	3	3	3	3	3	3	3	3
818	1	19	1	2	2	1	1	2	2	3	3	4	3	2	3	3	3	2	2	3	3	3	3	3	3	3	3	3	3	3	3	3	3	3	3	3	3	3	3	3	3	3	3	3	3	3	3	3	3
819	2	20	1	2	2	1	1	2	2	3	3	3	3	3	3	3	3	2	3	3	4	4	3	4	4	4	3	2	4	3	4	3	3	3	3	4	4	2	3	4	3	4	2	3	3	3	4	2	3
820	2	18	1	2	1	1	1	1	2	3	2	3	3	2	3	3	3	3	3	4	3	4	4	4	4	2	2	2	4	3	4	3	4	4	4	4	4	3	2	4	4	4	4	2	4	4	4	4	4
821	1	20	2	2	1	2	1	2	2	3	3	3	3	2	3	3	3	3	3	3	3	3	3	3	3	3	3	3	3	3	3	3	3	3	3	3	3	3	3	3	3	3	3	3	3	3	3	3	3
822	2	19	1	2	1	1	2	1	2	3	3	3	3	2	2	2	3	2	2	2	3	4	4	3	2	2	2	2	2	4	2	2	2	2	2	2	2	2	4	2	3	4	4	2	3	2	4	4	4
823	2	18	1	2	2	1	1	2	2	3	3	3	3	2	3	3	4	4	4	3	4	4	5	4	4	3	4	2	3	3	4	4	4	3	4	2	2	2	3	3	3	4	4	4	4	4	4	4	4
824	2	18	1	2	2	1	1	2	2	3	3	2	3	2	3	3	3	2	2	2	4	3	2	3	3	2	3	2	2	3	3	3	3	3	3	3	3	3	4	3	3	4	4	4	4	4	3	4	4
825	2	18	1	2	3	1	1	1	2	4	4	1	4	1	4	4	4	1	1	1	5	5	1	5	5	5	1	5	5	5	5	5	5	5	5	5	5	5	5	1	1	5	5	5	5	5	5	5	5
826	2	18	1	2	1	2	1	2	2	3	3	3	3	3	3	3	3	3	4	3	2	2	5	2	3	3	3	3	3	3	3	3	3	3	3	3	3	3	3	3	3	3	3	3	3	3	3	3	3
827	2	19	1	2	3	2	2	1	2	4	4	1	4	3	4	4	4	4	4	2	1	4	5	4	3	1	1	1	1	5	4	1	3	1	3	1	1	1	5	1	3	4	1	1	4	1	3	1	1
828	2	19	1	2	3	1	2	2	2	3	3	2	3	2	3	3	3	2	2	3	3	3	3	3	3	3	3	3	3	3	3	3	3	3	3	3	3	3	3	3	3	3	3	3	3	3	3	3	3
829	2	19	1	2	3	1	1	1	2	3	3	3	3	2	3	3	3	3	3	4	4	4	2	4	4	4	4	4	4	3	4	4	4	4	4	4	4	4	2	4	4	4	4	3	4	3	4	3	1
830	2	19	1	2	2	1	1	1	2	3	3	2	3	2	3	3	3	2	2	3	4	4	4	4	4	4	4	4	4	4	4	4	4	4	4	4	4	4	3	4	2	4	2	2	2	2	2	2	2
831	1	18	1	2	2	2	2	2	2	4	4	4	4	3	4	3	4	4	4	3	3	3	3	3	3	3	3	3	3	3	3	3	3	3	3	3	3	3	3	3	3	4	3	2	2	2	2	3	2
832	2	18	1	2	3	1	2	1	2	3	3	2	3	2	3	3	3	2	2	2	4	4	2	4	4	4	2	4	4	4	4	4	4	4	4	4	4	4	4	2	2	5	5	5	5	5	5	5	5
833	2	19	1	2	2	2	1	1	2	3	3	3	3	2	3	3	3	3	3	3	3	3	3	3	3	3	3	3	3	3	3	3	3	3	3	3	3	3	3	3	3	3	3	3	3	2	3	3	3
834	2	20	1	2	1	1	1	2	2	3	3	2	3	2	3	3	3	2	2	3	3	3	3	3	3	3	3	3	3	3	3	3	3	3	3	3	3	3	3	3	3	3	3	3	3	3	3	3	3
835	2	19	1	2	2	1	1	2	2	3	3	3	3	2	3	3	3	3	3	3	3	4	2	5	4	3	4	4	5	2	4	3	4	3	4	3	3	3	3	2	3	4	4	4	4	4	3	3	1
836	2	20	2	2	1	1	1	2	2	4	4	4	4	2	4	4	2	4	4	3	2	2	5	3	3	3	3	1	1	2	3	1	3	1	1	1	2	2	3	3	4	5	5	5	5	3	2	3	1
837	2	20	1	2	1	1	1	2	2	3	3	2	3	2	3	3	3	3	2	3	3	4	3	4	4	3	3	4	4	4	4	4	4	4	4	4	4	3	3	4	2	4	4	4	4	4	4	4	4
838	2	21	2	2	1	1	1	2	2	4	4	4	4	3	4	4	4	4	4	4	3	3	4	3	3	4	3	2	3	3	3	4	4	3	3	3	4	2	2	3	3	4	4	4	4	4	4	4	4
839	2	18	1	2	1	2	1	1	2	4	4	3	3	4	2	2	4	3	2	4	4	4	4	4	3	2	3	3	4	3	3	3	3	4	4	4	4	2	3	4	4	4	2	4	3	2	3	3	1
840	2	19	1	2	2	1	1	2	2	3	3	4	3	3	3	3	3	4	4	4	4	4	4	4	3	4	4	3	4	2	3	4	4	4	4	3	4	2	2	2	3	4	3	2	4	3	4	3	4
841	2	19	1	2	2	2	2	2	2	4	4	4	4	3	4	4	4	4	4	3	3	4	2	4	4	2	3	3	4	3	4	2	3	4	4	2	2	2	4	4	3	3	3	2	2	2	3	2	2
842	2	18	1	2	2	2	2	1	2	4	4	4	4	4	4	4	4	4	3	2	4	2	3	2	2	2	4	1	1	3	2	3	3	2	2	1	1	1	4	2	3	4	3	1	3	2	3	3	4
843	1	20	1	2	2	1	1	2	2	4	4	4	4	4	4	4	4	4	4	1	1	1	1	1	1	1	1	1	1	5	1	1	1	1	1	1	1	1	1	1	1	2	1	1	1	1	1	1	1
844	2	19	1	2	3	2	2	1	2	4	4	1	4	1	4	4	4	1	1	1	2	2	1	5	2	2	1	2	2	5	2	2	2	2	2	2	2	2	5	1	1	4	2	3	3	3	3	3	3
845	2	18	1	2	2	1	1	2	2	3	3	4	3	2	3	3	3	4	4	3	3	3	3	2	2	2	2	2	3	4	2	2	2	2	2	2	2	2	4	3	3	4	2	2	4	2	3	3	2
846	2	18	1	2	2	1	1	1	2	3	3	3	3	2	3	3	3	3	3	3	3	3	3	3	4	3	3	2	4	3	3	3	4	3	3	4	3	2	3	4	4	4	2	2	3	3	3	2	2
847	1	18	1	2	3	1	1	1	2	4	4	3	3	3	3	3	3	3	3	3	2	2	5	1	5	1	3	1	1	2	4	2	5	1	3	1	3	4	2	1	4	3	1	1	1	1	1	1	3
848	1	21	2	2	2	1	1	2	2	4	4	4	4	3	4	4	4	3	4	2	3	2	4	4	3	1	2	2	4	2	4	2	3	2	4	2	2	2	4	3	4	4	2	2	3	3	2	2	4
849	2	22	4	2	2	1	2	1	2	2	2	2	3	2	2	3	3	2	2	3	3	3	3	4	4	1	2	2	3	4	4	3	3	2	4	1	2	2	3	2	2	2	5	1	2	2	4	4	1
850	1	24	5	2	2	1	1	1	2	4	4	3	4	1	3	1	2	2	2	3	3	3	3	3	3	3	3	3	3	3	3	3	3	3	3	3	3	3	3	3	3	5	5	1	5	3	3	3	5
851	2	18	1	2	1	1	1	2	2	3	3	2	3	2	2	2	2	2	2	4	4	4	4	4	4	4	4	4	4	3	4	4	4	4	4	4	3	3	2	4	4	4	4	3	4	4	4	4	4
852	2	19	1	2	2	2	2	1	2	4	4	1	4	1	4	4	4	1	1	1	1	1	5	5	1	1	1	1	1	5	1	5	3	3	3	3	3	3	3	3	3	3	3	3	3	3	3	3	3
853	2	19	1	2	1	2	2	2	2	3	3	4	3	3	3	3	3	4	4	4	4	4	4	4	4	4	5	4	4	2	4	3	4	3	4	4	4	2	2	3	4	4	2	2	4	1	3	3	2
854	2	19	1	2	2	2	2	1	2	3	3	3	3	3	3	3	3	3	3	3	2	2	4	3	2	2	2	2	3	3	2	2	2	2	3	3	3	2	3	2	3	3	3	2	2	2	3	2	2
855	2	21	4	2	3	2	2	1	2	3	3	2	3	2	3	3	3	2	2	2	4	4	2	4	4	4	2	4	4	4	4	4	4	4	4	4	4	4	4	2	2	4	4	4	4	4	4	4	4
856	2	21	2	2	2	1	1	1	2	4	4	4	4	4	4	4	4	4	4	2	4	4	2	2	2	2	4	1	1	4	2	3	4	4	4	4	4	4	4	2	2	1	1	1	1	1	1	1	1
857	2	19	1	2	1	1	1	2	2	3	3	4	3	4	3	3	3	4	3	4	2	3	3	2	2	2	4	2	2	4	3	3	4	2	2	3	2	2	4	4	3	4	3	4	4	3	4	4	3
858	1	18	1	2	2	1	1	2	2	3	3	2	3	2	3	3	3	2	2	2	4	4	2	4	4	4	2	4	4	4	4	4	4	4	4	4	4	4	4	2	2	4	4	4	4	4	4	4	4
859	2	20	2	2	2	2	2	2	2	3	3	3	3	2	3	3	3	3	3	2	3	3	3	4	5	5	3	2	3	4	3	4	4	4	3	4	3	3	3	1	3	4	2	2	3	3	3	3	3
860	1	20	2	2	2	1	1	2	2	3	3	2	3	2	3	3	3	2	2	4	4	4	3	4	4	4	3	4	5	4	4	4	4	4	4	4	4	4	4	2	2	3	3	3	3	3	3	3	3
861	2	20	2	2	3	2	2	1	2	4	4	4	4	4	4	4	4	4	4	4	4	4	5	4	4	4	4	2	4	2	4	2	4	4	4	4	4	4	2	4	4	5	2	2	4	3	1	3	1
862	1	20	1	2	2	1	1	2	2	2	3	3	3	2	2	3	2	3	2	3	2	3	3	3	2	2	3	3	2	2	3	3	2	3	3	3	3	3	3	1	5	3	3	2	3	3	3	2	4
863	2	18	1	2	1	2	1	1	2	3	3	2	3	2	3	3	3	2	2	2	4	3	3	3	4	2	4	3	3	4	4	4	4	3	4	4	3	4	3	2	2	3	3	4	4	3	2	4	3
864	1	20	1	2	1	1	1	2	1	3	3	2	3	2	3	3	3	2	2	2	4	4	2	4	4	4	2	4	4	4	4	4	4	1	4	4	4	4	4	2	2	4	4	4	4	4	4	4	4
865	2	19	1	2	2	1	1	2	1	3	3	2	3	2	3	3	3	2	2	2	4	4	3	4	4	4	2	4	4	4	4	4	4	4	4	4	4	4	4	2	2	3	3	3	3	3	3	3	3
866	2	18	1	2	2	1	1	2	2	3	3	3	3	3	3	3	3	4	4	2	4	3	4	4	3	3	2	2	4	2	3	3	3	3	4	2	2	2	4	2	4	3	3	2	2	2	2	2	2
867	2	18	1	2	2	1	1	1	2	3	3	2	3	2	3	3	3	2	2	3	3	2	4	4	3	2	3	2	2	3	3	3	3	3	3	3	3	3	2	3	4	2	3	2	2	2	3	2	2
868	1	19	1	2	1	1	1	2	2	3	3	2	3	2	3	3	3	2	2	2	4	4	2	4	4	4	2	4	4	4	4	4	4	4	4	4	4	4	4	2	2	4	4	4	4	4	4	4	4
869	2	19	1	2	3	1	1	1	1	3	3	2	3	2	3	3	3	2	2	3	3	3	3	3	3	3	3	3	3	3	3	3	3	3	3	3	3	3	3	3	3	3	3	3	3	3	3	3	3
870	1	19	1	2	1	1	1	2	2	3	3	3	3	2	2	2	3	3	3	2	3	3	3	3	4	4	3	3	3	2	3	2	3	3	3	3	3	3	3	3	3	5	2	2	3	2	4	3	2
871	1	18	1	2	1	2	1	1	2	3	3	2	3	2	3	3	3	3	3	3	3	3	4	4	4	4	4	3	2	3	4	3	4	4	4	4	4	4	2	4	2	3	2	2	3	2	2	2	2
872	1	20	1	2	1	1	1	2	2	3	3	2	3	2	3	3	3	2	2	3	3	3	3	3	3	3	3	3	3	3	3	3	3	3	3	3	3	3	3	3	3	3	3	3	3	3	3	3	3
873	1	18	1	2	1	1	1	2	2	3	3	1	3	2	2	2	3	2	2	3	3	3	3	4	4	4	5	3	5	3	4	5	5	4	5	5	5	5	2	4	5	5	5	5	5	5	5	5	5
874	2	19	1	2	2	2	2	1	2	3	3	2	3	2	3	3	3	2	2	2	4	3	3	3	3	3	3	2	2	4	3	3	3	3	3	2	2	2	4	4	4	4	1	2	2	2	2	3	2
875	2	19	1	2	2	1	1	2	2	2	3	3	3	2	3	3	3	2	3	3	3	3	4	4	3	4	3	4	4	3	3	3	3	3	4	3	2	2	3	3	4	4	3	2	3	4	3	3	3
876	1	19	1	2	1	1	1	2	2	3	3	3	2	3	3	3	3	3	3	3	3	3	3	3	4	2	3	4	4	4	3	4	2	3	3	2	3	2	4	3	3	2	3	4	3	3	2	3	3
877	2	19	1	2	2	1	1	1	2	3	3	2	3	2	3	3	3	3	3	3	3	3	3	3	3	3	3	4	4	3	3	4	4	3	3	4	4	3	3	3	3	3	2	3	3	2	2	3	3
878	2	18	1	2	2	1	1	1	2	4	4	1	4	1	4	4	4	1	1	1	5	5	1	5	5	5	1	5	5	5	5	5	5	5	5	5	5	5	5	1	1	5	5	5	5	5	5	5	5
879	2	18	1	2	2	1	1	2	2	3	3	2	3	2	3	3	3	2	2	3	3	3	4	3	3	3	3	3	3	3	3	3	3	3	3	3	3	3	3	3	3	3	3	3	3	3	3	3	3
880	2	21	1	2	1	1	1	2	2	3	3	2	3	2	3	3	3	2	2	2	4	4	2	4	4	4	2	4	4	4	4	4	4	4	4	4	4	4	4	2	2	4	4	4	4	4	4	4	4
881	2	20	1	2	2	1	1	2	2	3	3	2	3	2	3	3	3	2	2	3	3	3	3	3	3	3	3	3	3	3	3	3	3	3	3	3	3	3	3	3	3	3	3	3	3	3	3	3	3
882	1	20	1	2	1	1	1	2	2	3	2	2	2	2	2	3	2	2	3	3	3	3	3	3	3	3	3	3	3	3	3	3	3	3	3	3	3	3	3	3	3	3	3	3	3	3	3	3	3
883	1	20	1	2	3	1	1	2	2	3	2	2	2	2	3	2	3	3	2	2	3	3	2	4	3	3	4	3	4	3	4	3	4	3	2	3	4	3	4	3	3	4	3	3	4	3	4	3	4
884	1	18	1	2	2	1	1	2	2	2	3	3	3	3	3	3	2	3	3	2	3	3	4	3	4	3	4	4	3	2	4	2	3	2	4	3	3	4	3	3	2	3	3	3	3	2	3	3	2
885	2	20	1	2	1	1	1	2	2	3	3	2	3	2	3	3	3	2	2	2	4	4	2	4	4	4	2	4	4	4	4	4	4	4	4	4	4	4	4	2	2	3	3	3	3	3	3	3	3
886	2	19	1	2	3	1	1	1	2	3	3	2	3	2	3	3	3	2	2	2	4	4	2	4	4	4	2	4	4	4	4	4	4	4	4	4	3	3	3	2	2	4	4	4	4	4	4	4	4
887	2	20	1	2	1	1	1	2	2	3	3	2	3	2	3	3	3	2	2	2	4	4	2	4	4	4	4	4	4	2	4	4	4	4	4	4	4	3	2	4	4	4	4	4	3	3	4	4	3
888	2	19	1	2	1	1	1	2	2	3	4	3	3	4	4	4	4	1	4	2	3	4	3	2	1	1	1	1	1	3	2	2	4	2	2	2	2	2	3	4	4	3	4	3	3	2	3	3	3
889	1	19	1	2	2	1	1	1	2	2	2	2	2	2	2	2	3	2	2	4	4	4	3	3	3	3	3	3	3	3	3	3	3	3	3	3	3	3	3	3	3	3	3	3	3	3	3	3	3
890	1	19	1	2	2	2	2	1	2	4	4	3	4	3	2	3	4	4	4	3	3	3	3	4	2	2	4	3	2	4	4	3	4	3	3	3	3	2	3	1	3	3	2	3	3	2	2	2	2
891	1	18	1	2	2	1	1	2	2	4	4	1	4	1	4	4	4	4	4	1	1	1	3	3	3	3	1	1	1	4	2	2	3	3	3	3	3	3	3	3	3	3	3	3	3	3	3	3	3
892	2	20	1	2	2	1	1	1	2	3	3	3	3	3	3	3	3	3	3	3	4	3	3	4	3	3	3	3	3	3	3	3	4	3	3	3	3	3	3	3	3	2	2	2	2	2	2	2	2
893	2	18	1	2	3	1	1	1	2	4	4	4	4	4	4	4	4	1	1	1	1	1	1	2	1	1	1	1	1	1	1	1	1	1	1	1	1	1	5	2	1	1	1	1	1	1	1	1	1
894	2	19	1	2	1	1	1	1	2	3	3	4	3	3	3	3	3	4	4	4	4	4	5	4	3	5	5	3	3	1	4	4	5	3	5	4	4	4	1	3	4	3	3	3	3	4	4	4	3
895	2	19	1	2	1	1	1	2	2	4	4	1	4	4	4	4	4	4	4	2	3	2	3	3	2	2	3	2	2	3	3	4	3	4	4	3	4	1	3	3	4	4	3	2	3	3	3	3	4
896	1	20	1	2	2	1	1	1	2	4	3	4	3	3	3	3	3	4	4	3	3	4	2	4	4	2	3	3	3	3	3	3	3	3	3	3	3	3	3	3	3	2	2	1	1	2	2	2	2
897	1	18	1	2	1	1	1	2	2	3	3	2	3	3	3	3	3	2	2	3	3	3	1	3	2	2	1	2	2	5	2	2	2	2	2	2	2	2	5	1	2	3	4	4	3	4	3	2	3
898	1	19	1	2	3	2	1	1	2	4	4	4	4	3	4	4	4	4	4	1	1	1	5	3	1	1	2	1	1	3	1	1	1	1	3	1	1	1	3	1	3	4	1	1	1	1	1	1	1
899	1	18	1	2	1	2	1	1	1	3	3	2	3	2	3	3	3	4	4	3	4	3	3	4	2	3	3	3	3	3	2	3	2	2	2	2	3	1	3	5	4	3	3	3	3	3	3	3	3
900	1	19	1	2	2	1	1	2	2	3	3	2	3	2	3	3	3	2	2	2	4	4	2	4	4	4	2	4	4	4	4	4	4	4	4	4	4	4	4	2	2	3	3	3	3	3	3	3	3
901	2	18	1	2	2	2	2	1	2	3	3	2	3	2	3	3	3	2	2	2	4	4	2	4	4	4	2	4	4	4	4	4	4	4	4	4	4	4	4	2	2	3	3	3	3	3	3	3	3
902	2	18	1	2	2	1	1	2	2	2	2	3	2	3	2	2	2	3	3	3	3	3	3	3	3	3	3	3	3	3	3	3	3	3	3	3	3	3	3	3	3	3	3	3	3	3	3	3	3
903	2	18	1	2	2	2	1	1	2	3	3	3	3	2	3	2	3	4	4	4	4	4	5	4	4	4	4	4	4	1	4	4	5	4	4	4	4	3	2	4	5	3	2	2	2	3	3	2	2
904	1	19	1	2	1	1	1	2	2	2	3	3	2	3	3	2	3	3	2	3	2	3	4	3	2	2	4	3	2	2	3	3	2	2	3	3	2	3	3	3	4	3	3	3	2	3	2	3	2
905	1	20	1	2	2	2	2	1	2	3	3	2	3	2	3	3	3	2	2	2	4	4	2	4	4	3	3	4	4	3	4	3	4	3	4	3	4	3	4	3	2	4	4	3	3	3	3	4	4
906	2	19	1	2	2	2	2	2	2	3	3	2	2	2	3	2	3	2	2	3	4	4	4	4	4	4	4	4	4	2	2	4	4	4	4	3	4	3	3	3	4	3	3	3	3	3	3	3	3
907	2	18	1	2	3	2	2	1	2	4	4	4	4	4	4	4	4	4	4	3	3	3	3	3	3	3	3	3	3	3	3	3	3	3	3	3	3	3	3	3	3	3	3	3	3	3	3	3	3
908	2	18	1	2	3	2	2	1	2	4	4	4	4	3	4	4	4	4	4	1	3	3	3	4	2	2	2	2	2	3	3	3	3	3	3	2	3	2	3	3	3	4	4	4	4	4	4	4	4
909	2	18	1	2	2	1	1	2	1	3	3	3	3	3	3	3	3	3	4	4	4	4	4	4	4	4	4	3	3	2	4	4	4	4	3	2	2	2	3	3	4	1	3	3	2	4	2	3	1
910	2	19	1	2	1	1	1	2	2	3	3	3	3	2	2	2	3	3	2	3	3	3	3	3	3	3	3	3	3	3	3	2	2	2	3	3	3	3	3	4	4	5	2	2	5	2	4	4	4
911	2	20	1	2	2	1	1	2	2	3	3	3	3	2	3	3	3	3	3	3	4	4	3	4	3	3	2	2	4	2	2	2	2	4	4	4	2	2	3	3	3	4	2	2	3	3	4	2	3
912	1	18	1	2	2	1	2	2	2	2	2	2	2	2	2	2	3	2	2	4	2	2	4	2	2	2	4	2	2	3	2	2	2	3	2	2	3	2	2	4	3	4	4	4	4	4	4	4	4
913	2	18	1	2	1	2	2	1	2	3	3	3	3	3	3	3	3	3	3	2	3	3	3	3	4	3	3	3	3	3	3	3	3	3	3	3	3	3	3	3	3	3	3	3	3	3	3	3	3
914	1	18	1	2	1	1	1	2	2	3	2	2	2	2	3	2	3	2	2	3	4	4	3	4	4	4	3	4	4	3	4	4	4	4	4	3	3	2	4	3	4	4	4	3	3	3	4	4	3
915	2	21	1	2	1	1	1	2	2	3	3	4	3	2	3	3	3	4	4	4	2	2	5	4	4	4	2	2	2	2	2	4	4	4	4	4	4	4	2	2	3	4	4	4	4	4	4	4	4
916	2	18	1	2	2	1	1	2	2	2	2	2	2	2	3	3	3	2	2	3	3	3	3	3	3	3	3	3	3	3	3	3	3	3	3	3	3	3	3	3	3	3	3	3	3	3	3	3	3
917	1	19	1	2	3	2	1	1	2	4	4	4	4	4	4	4	2	4	4	1	1	2	3	4	2	1	5	1	1	4	1	1	3	1	1	1	1	2	4	2	4	1	5	1	1	1	1	1	1
918	2	19	1	2	2	1	1	2	2	3	3	4	3	3	4	3	3	4	4	2	4	4	4	4	2	2	2	2	4	3	2	2	2	2	2	2	2	2	4	3	4	4	2	2	4	4	3	2	2
919	1	19	1	2	2	1	1	2	2	3	2	2	2	2	2	3	2	2	3	3	3	4	4	3	3	4	4	3	3	4	2	3	3	4	2	3	3	4	2	3	3	3	3	4	2	3	3	4	2
920	2	18	1	2	1	1	2	1	2	4	4	4	4	4	4	4	4	4	4	4	4	4	4	4	4	4	4	2	4	2	4	4	4	4	4	3	3	3	3	3	3	4	3	3	3	3	3	3	3
921	2	20	1	2	2	1	1	2	2	3	3	4	3	4	3	3	3	4	4	3	2	2	2	3	2	2	2	2	2	4	2	2	2	2	3	2	2	2	3	3	3	4	2	1	1	2	1	3	1
922	2	18	1	2	3	2	2	1	2	3	2	2	2	2	2	3	2	2	3	2	3	4	3	4	3	4	3	4	3	4	3	4	3	4	3	4	3	4	3	2	3	3	3	4	3	4	3	4	3
923	2	18	1	2	1	1	1	2	2	3	3	4	3	2	4	4	4	4	4	2	2	2	3	2	2	2	2	2	2	4	2	2	2	2	2	2	2	2	4	2	3	3	2	1	1	1	1	3	1
924	1	18	1	2	2	1	1	2	2	3	3	3	3	2	2	3	3	2	2	3	4	4	3	4	3	3	3	3	4	2	4	4	4	4	4	3	2	2	2	4	3	2	2	2	3	2	2	2	2
925	1	19	1	2	2	1	2	1	2	4	4	4	4	3	3	4	4	4	4	4	2	2	4	3	3	5	4	1	1	3	3	1	5	1	1	1	1	1	4	1	5	2	4	2	3	1	1	1	1
926	2	20	1	2	3	1	1	2	2	3	3	2	3	2	3	3	3	3	3	3	3	3	3	3	3	3	3	3	3	3	3	3	3	3	3	3	3	3	3	3	3	3	3	3	3	3	3	3	3
927	2	19	1	2	2	1	1	2	2	3	3	3	3	3	3	3	3	3	3	3	3	4	3	4	3	3	3	3	4	3	3	4	3	3	4	3	2	2	3	4	3	4	3	3	3	3	2	3	2
928	2	18	1	2	1	1	1	2	2	4	3	4	2	2	4	4	4	4	4	2	3	2	5	3	3	2	2	2	2	3	3	3	4	2	2	2	2	2	3	3	4	3	4	3	2	4	3	2	2
929	1	18	1	2	2	1	1	2	1	3	3	2	3	2	3	3	3	2	2	2	4	4	2	4	4	4	2	3	4	2	4	4	4	3	4	4	3	3	3	4	4	4	2	4	4	4	4	4	4
930	2	18	1	2	3	1	1	1	2	4	4	4	4	4	4	3	4	3	4	2	2	2	4	2	1	1	1	1	1	5	1	1	1	1	1	1	1	1	5	1	4	4	1	1	1	2	1	3	1
931	1	18	1	2	3	1	1	2	2	4	4	4	4	2	4	4	4	4	4	3	5	5	1	5	3	3	1	5	5	5	5	5	1	5	5	1	5	1	5	1	1	4	4	4	4	4	4	4	2
932	2	19	1	2	2	1	1	1	2	2	3	2	3	1	2	2	3	2	2	3	4	4	4	4	4	4	4	2	4	2	4	4	5	4	4	2	2	2	3	4	4	5	3	3	4	2	4	2	5
933	2	19	1	2	2	1	1	1	2	3	3	2	3	2	3	3	3	2	3	3	3	3	4	4	3	4	4	3	3	3	3	3	4	3	4	3	4	3	3	3	4	1	3	2	3	1	3	3	1
934	2	19	1	2	3	2	2	2	2	3	3	2	3	2	3	3	3	2	2	3	3	3	3	3	3	3	3	3	3	3	3	3	3	3	3	3	3	3	3	3	3	4	2	3	3	2	3	2	2
935	1	19	1	2	2	1	1	2	2	3	3	3	3	2	3	3	3	3	3	2	2	2	4	3	2	4	2	1	3	3	2	2	2	2	2	2	2	2	3	3	4	2	2	1	3	2	3	2	1
936	1	18	1	2	3	1	2	1	2	3	3	3	3	3	3	3	3	3	3	4	4	4	5	4	4	3	4	4	4	2	4	3	4	4	4	3	3	3	3	4	4	4	3	2	2	2	2	3	1
937	1	18	1	2	1	1	1	2	1	3	3	2	3	2	3	4	4	3	3	3	3	4	4	3	2	2	4	2	4	3	3	2	3	2	3	3	3	2	4	4	3	3	4	2	2	3	2	4	2
938	2	19	1	2	1	1	1	1	2	3	3	4	3	3	3	3	3	4	4	2	2	2	3	3	2	2	2	2	2	4	2	2	2	2	2	3	2	2	4	2	3	3	3	2	2	2	2	3	2
939	1	19	1	2	1	1	1	2	2	3	3	3	3	3	3	3	4	3	3	4	5	4	4	3	4	3	4	2	2	4	4	4	4	3	3	2	3	2	3	3	4	2	3	2	2	2	2	2	1
940	1	19	1	2	2	1	1	2	2	3	3	3	3	2	3	3	3	3	3	3	3	3	4	3	3	3	3	3	3	3	3	3	3	3	3	2	3	2	3	3	4	2	3	4	3	2	3	4	2
941	2	19	1	2	1	1	1	2	2	3	3	3	2	2	3	3	3	3	3	3	4	3	4	2	4	4	5	3	5	2	4	3	4	3	3	3	3	3	3	3	3	3	3	3	3	3	3	3	3
942	2	19	1	2	3	2	2	2	2	4	4	1	4	1	4	4	4	4	4	4	4	2	4	4	2	3	4	2	4	3	2	3	3	3	3	3	3	3	3	3	3	2	4	1	1	3	1	4	3
943	2	18	1	2	1	1	1	1	2	3	3	4	3	2	3	3	4	3	3	4	3	3	3	4	3	3	4	2	4	2	3	3	3	3	4	2	3	3	3	4	3	4	3	2	4	2	4	3	3
944	2	18	1	2	1	1	1	2	2	3	2	2	3	2	3	3	4	2	3	4	4	4	5	4	4	4	3	4	4	2	4	2	4	4	4	4	4	4	2	3	4	3	4	2	1	2	2	2	2
945	2	19	1	2	2	1	1	1	2	3	3	4	3	3	3	3	3	4	4	2	1	1	2	3	3	2	2	2	2	4	3	2	2	2	2	2	2	2	4	2	2	2	1	1	1	2	2	3	2
946	1	21	1	2	2	1	1	1	2	3	3	2	2	2	2	2	4	1	1	4	5	4	5	4	4	4	4	4	4	2	4	4	4	4	4	4	4	4	1	5	4	4	1	4	3	2	4	2	4
947	2	21	1	2	2	1	1	2	1	3	4	3	4	3	3	3	3	3	4	2	4	4	3	3	2	2	4	2	2	2	2	2	2	2	2	2	2	2	4	2	2	3	3	3	3	3	3	3	3
948	2	20	1	2	2	2	1	1	2	3	3	4	3	4	3	3	3	4	4	3	2	2	4	4	4	3	3	2	4	3	3	2	4	2	4	3	3	2	2	4	4	5	3	1	4	3	3	3	3
949	2	18	1	2	3	1	1	1	2	4	4	4	4	4	4	4	4	4	4	1	2	2	1	2	2	2	1	2	2	5	2	2	2	2	2	2	2	2	5	1	1	1	1	1	1	1	1	1	1
950	2	19	1	2	1	1	1	2	2	3	3	4	3	4	3	3	3	4	4	2	2	2	2	2	2	2	3	2	2	3	3	2	2	2	2	2	2	2	4	2	3	2	2	1	4	2	2	3	2
951	2	21	1	2	1	1	1	2	2	3	2	2	3	1	3	3	3	2	2	3	3	3	3	3	3	3	3	3	3	3	3	3	3	3	3	3	3	3	3	3	3	5	5	1	2	2	2	2	1
952	1	18	1	2	3	1	1	1	1	3	3	3	3	3	3	3	3	3	3	3	2	3	2	2	2	2	3	2	2	3	3	2	2	2	3	2	2	2	4	4	3	4	4	4	3	2	3	3	3
953	1	19	1	2	2	1	1	1	2	3	3	3	3	3	3	3	3	3	3	4	5	5	5	5	5	4	4	5	5	2	5	5	5	5	5	5	4	2	2	4	4	1	1	4	2	1	1	1	1
954	2	18	2	2	2	2	1	1	2	3	3	3	3	2	3	2	3	3	3	4	4	2	4	4	3	3	4	2	2	2	2	3	2	2	4	2	2	2	2	4	2	3	2	2	3	1	2	2	2
955	2	19	2	1	3	1	1	1	2	3	3	2	3	2	3	3	3	2	2	2	4	4	2	4	4	4	2	4	4	4	4	4	4	4	4	4	4	4	4	2	2	4	4	4	4	4	4	4	4
956	2	19	2	1	2	1	1	2	2	3	3	3	3	2	3	3	3	3	3	4	2	2	2	2	2	2	4	2	2	2	2	2	2	2	2	2	2	4	4	2	2	3	3	3	3	3	3	3	3
957	1	20	2	1	3	1	1	2	2	3	3	2	3	2	3	3	3	2	2	3	3	3	3	3	3	3	3	3	3	3	3	3	3	3	3	3	3	3	3	3	3	3	3	3	3	3	3	3	3
958	1	19	2	1	3	2	2	2	1	3	3	3	3	3	3	3	3	3	3	2	2	2	2	4	2	2	2	2	2	4	2	2	2	2	2	2	2	2	4	2	3	2	3	2	4	2	2	3	3
959	2	20	2	1	3	2	2	1	2	4	4	1	4	1	4	4	4	4	4	1	1	1	1	1	1	1	1	1	1	5	1	1	1	1	1	1	1	1	5	5	5	5	1	1	5	1	5	5	1
960	2	20	2	1	3	2	2	1	2	3	3	2	3	2	3	3	3	2	2	2	4	4	2	4	4	4	2	4	4	4	4	4	4	4	4	4	4	4	4	2	2	4	4	4	4	4	4	4	4
961	2	20	2	1	2	1	1	2	2	4	4	4	4	4	4	4	4	4	4	1	1	1	3	3	2	3	1	2	2	4	2	2	1	1	2	1	1	1	4	2	4	2	2	2	2	2	2	2	2
962	1	21	2	1	2	1	1	2	2	4	4	4	4	4	4	4	4	4	4	3	4	1	2	5	2	2	2	4	1	4	3	3	2	1	1	1	1	1	5	2	2	5	5	5	5	5	5	5	5
963	1	21	2	1	2	1	1	2	2	3	3	3	3	3	3	3	3	3	3	3	3	4	5	3	4	4	4	3	4	2	3	3	4	3	4	3	4	3	3	3	4	4	4	3	3	3	3	3	3
964	1	20	2	1	2	2	1	2	1	3	4	3	4	3	3	3	3	2	4	2	1	1	2	2	1	1	2	1	1	4	1	1	1	1	1	1	1	1	4	2	3	4	2	2	3	4	4	4	4
965	1	21	2	1	3	2	2	1	2	4	4	3	4	2	4	4	4	3	4	4	4	3	5	4	4	4	3	3	4	2	4	4	5	3	4	2	4	3	2	3	5	4	2	2	3	3	2	3	3
966	2	20	2	1	3	2	2	1	2	3	3	4	3	3	3	3	3	3	3	3	2	3	3	3	3	3	3	2	2	3	3	2	2	2	2	2	2	2	4	2	3	4	2	2	3	2	3	3	4
967	2	20	2	1	3	1	1	1	2	3	3	3	3	2	3	3	3	3	3	3	3	4	5	4	4	4	4	2	4	2	4	4	5	4	4	4	4	5	2	4	5	5	4	3	4	4	4	2	3
968	2	20	2	1	3	2	1	1	1	3	3	4	3	3	3	3	2	3	4	2	2	2	5	4	5	5	2	1	2	2	4	4	5	3	4	2	4	4	2	2	5	4	4	1	4	2	4	4	1
969	2	20	2	1	1	1	1	1	2	3	3	3	3	2	3	3	3	3	3	2	3	3	3	4	4	3	4	3	3	3	3	3	4	3	3	3	3	3	3	3	3	4	3	3	4	3	3	3	3
970	2	20	2	1	3	2	2	1	2	3	3	3	3	3	3	2	3	3	3	2	3	5	2	3	3	3	2	2	2	4	2	3	2	3	4	4	2	2	4	4	4	4	3	2	4	4	4	4	2
971	2	19	2	1	2	1	1	1	2	3	3	3	3	3	3	3	3	3	4	2	4	4	4	4	2	2	2	2	4	4	2	2	2	2	4	2	2	2	4	4	4	2	3	1	1	3	1	4	1
972	2	20	2	1	3	2	2	1	2	3	3	4	3	3	3	3	3	3	3	3	4	4	5	5	4	2	5	2	3	4	2	2	4	3	4	1	1	1	3	5	5	5	5	3	5	2	4	2	4
973	1	20	2	1	3	2	2	1	2	4	4	4	3	4	3	3	3	4	4	2	3	4	4	4	1	1	3	1	2	4	1	2	2	2	3	2	2	2	3	2	4	4	1	1	3	1	1	2	1
974	1	19	2	1	3	1	1	2	2	4	4	3	3	2	3	2	3	3	4	2	3	2	4	4	3	2	4	2	2	2	3	4	2	4	4	2	4	2	2	2	3	4	4	3	3	2	4	3	4
975	1	19	2	1	3	2	1	1	2	4	4	3	4	3	4	4	4	4	4	3	3	3	3	3	3	3	3	3	3	3	3	3	3	3	3	3	3	3	3	3	3	5	1	1	1	1	2	3	3
976	2	21	2	1	3	2	2	1	2	3	3	3	3	3	4	4	4	4	4	2	2	2	2	2	2	2	2	2	2	4	2	2	2	2	2	2	2	2	4	4	1	4	1	1	1	1	1	3	4
977	2	20	2	1	1	1	1	2	2	4	4	4	4	3	4	4	4	1	4	2	3	2	4	3	2	2	2	4	1	5	2	3	2	2	3	2	3	2	4	2	2	3	1	1	1	1	1	1	1
978	2	20	2	1	3	2	2	2	2	3	3	3	3	3	3	3	3	4	4	5	4	4	5	4	4	4	2	4	4	1	4	4	4	4	4	4	4	4	1	5	5	1	1	1	1	1	1	1	1
979	2	21	2	1	2	2	1	2	2	4	4	4	4	4	4	4	4	4	4	3	4	4	4	4	1	2	3	2	3	3	2	2	3	2	2	2	2	2	4	2	3	4	3	1	2	2	4	3	2
980	1	19	2	1	2	2	1	1	1	3	2	2	2	2	3	2	4	2	4	3	5	2	4	5	4	2	1	4	4	3	3	4	4	2	5	1	2	2	3	1	5	3	5	1	1	1	1	3	2
981	2	19	2	1	2	1	1	2	2	3	3	4	4	2	3	3	3	3	3	4	4	3	5	2	5	2	5	2	1	1	4	2	5	4	4	3	1	1	3	4	5	2	1	1	2	2	1	3	1
982	2	20	2	1	1	1	1	2	2	4	4	4	4	2	4	4	4	4	4	4	4	4	4	3	3	3	2	3	4	2	4	3	4	3	4	2	2	3	3	4	4	4	2	2	2	2	2	3	2
983	1	19	2	1	1	1	2	1	1	3	2	2	3	2	2	1	4	2	2	3	3	3	3	3	3	3	3	3	3	3	3	3	3	3	3	3	3	3	3	3	3	4	1	1	3	2	4	1	1
984	2	18	2	1	2	2	2	2	2	4	4	3	3	1	3	3	4	3	3	5	4	3	5	5	5	5	2	4	4	2	5	5	4	1	5	5	5	3	5	4	1	5	4	3	5	2	4	3	2
985	1	19	2	1	3	1	1	2	1	3	3	2	2	1	2	2	3	2	2	2	3	4	3	4	4	3	2	3	3	4	4	3	4	3	4	2	3	4	3	4	3	4	3	4	5	4	3	2	2
986	1	20	2	1	2	2	2	1	2	4	3	3	3	2	3	2	4	2	2	3	4	4	5	4	4	4	5	2	4	2	3	2	4	2	2	2	2	1	2	1	4	4	2	2	5	2	2	3	2
987	1	20	2	1	3	1	1	2	2	3	2	3	2	2	3	3	2	3	2	3	2	3	3	3	2	3	3	3	3	4	3	4	3	3	3	3	3	4	3	3	3	3	3	4	4	3	2	2	3
988	1	20	2	1	3	2	2	1	2	3	3	2	3	2	3	3	3	2	2	2	4	4	2	4	4	4	2	4	4	4	4	4	4	4	4	4	4	4	4	2	2	3	3	3	3	3	3	3	3
989	2	19	2	2	1	1	1	2	1	1	1	4	1	4	1	1	1	4	4	5	1	1	5	1	1	1	5	1	1	1	1	1	1	1	1	1	1	1	1	5	5	1	1	1	1	1	1	1	1
990	2	20	2	2	2	2	1	2	2	3	3	2	2	2	2	3	3	3	2	3	4	3	4	3	2	3	3	4	3	2	3	3	4	3	3	3	2	3	4	3	4	2	3	4	3	4	2	4	3
991	2	20	2	1	3	2	2	1	2	1	1	4	1	4	1	1	1	4	4	5	1	1	5	1	1	1	5	1	1	1	1	1	1	1	1	1	1	1	1	5	5	1	1	1	1	1	1	1	1
992	2	21	2	1	2	1	1	1	2	2	2	3	2	3	2	2	2	3	3	4	2	2	4	3	3	3	3	3	3	3	3	3	3	3	3	3	3	3	3	3	3	2	2	2	2	2	2	2	2
993	1	20	2	1	3	1	1	2	2	3	2	4	3	2	4	4	3	4	4	2	3	4	3	4	5	3	2	4	2	3	3	4	2	4	2	4	4	2	2	4	3	4	3	4	4	4	4	5	4
994	1	21	2	1	3	2	1	2	2	3	2	2	3	2	3	3	2	2	2	2	3	4	2	4	4	3	2	4	4	3	4	4	3	4	4	4	4	3	4	2	2	4	4	4	4	4	4	4	4
995	1	21	2	1	2	1	1	2	2	3	3	2	3	2	3	3	3	2	2	2	3	3	3	3	4	4	3	3	4	3	3	4	3	3	4	4	3	3	4	2	3	4	3	3	3	4	3	3	4
996	2	19	2	1	2	1	1	2	2	3	3	2	3	2	3	3	3	2	2	2	4	3	4	4	4	4	3	4	4	2	4	4	3	4	4	4	4	3	2	3	4	4	4	4	4	4	4	4	4
997	2	22	2	1	2	1	1	2	2	2	2	2	2	2	2	3	3	3	3	3	4	4	4	4	3	4	3	2	4	2	3	3	2	3	4	2	4	2	3	4	3	5	3	2	4	2	4	4	4
998	1	21	2	1	2	2	1	2	2	3	3	2	3	2	3	3	3	2	2	2	4	4	2	4	4	4	2	4	4	4	4	4	4	4	4	4	4	2	4	2	2	4	4	4	4	4	4	4	4
999	2	20	2	1	1	1	1	2	2	3	3	2	3	2	3	3	3	3	3	3	3	3	3	3	3	3	3	3	3	3	3	3	3	3	3	3	3	3	3	3	3	3	3	3	3	3	3	3	3
1000	1	19	2	1	2	1	1	2	2	3	3	3	3	3	3	2	3	2	3	2	3	2	4	4	4	4	4	3	3	3	2	4	2	4	2	3	3	4	3	2	3	4	3	4	3	4	3	4	3
1001	2	20	2	1	3	1	2	1	2	4	4	3	4	4	4	4	4	4	4	2	2	2	3	3	4	2	2	2	2	3	4	2	3	2	2	2	2	2	2	2	3	4	4	4	4	4	4	4	4
1002	1	19	2	1	3	1	1	2	2	3	3	2	3	2	3	3	3	2	2	3	3	3	3	3	3	3	3	3	3	3	3	3	3	3	3	3	3	3	3	3	3	3	3	3	3	3	3	3	3
1003	2	19	2	1	2	1	1	2	2	3	3	2	3	2	3	3	3	3	3	4	4	4	4	4	4	4	4	4	4	2	4	4	4	4	4	3	3	3	2	3	4	2	2	1	4	2	4	3	2
1004	2	19	2	1	2	2	2	2	2	4	4	3	3	3	4	3	4	3	4	4	4	4	5	4	4	3	4	3	4	2	4	4	4	4	4	4	3	1	4	4	4	3	1	1	3	2	3	3	1
1005	1	19	2	1	3	1	1	1	2	3	3	2	3	2	3	3	3	2	2	2	4	4	2	4	4	4	2	4	4	4	4	4	4	4	4	4	4	4	4	2	2	4	4	4	4	3	3	3	3
1006	2	19	2	1	1	1	1	1	2	3	3	3	3	3	3	3	3	3	3	2	2	2	3	4	2	3	3	3	3	3	3	3	4	2	3	2	2	2	4	3	4	4	2	2	4	2	4	4	2
1007	2	20	2	1	3	2	2	1	2	3	3	3	3	3	3	3	3	3	3	2	1	1	3	2	2	2	1	1	1	5	1	1	1	1	2	1	1	1	5	1	1	4	3	2	2	2	2	4	2
1008	2	20	2	1	1	1	1	1	2	4	4	1	4	1	4	4	4	4	4	1	5	1	3	5	2	2	4	4	1	3	2	1	1	3	2	2	2	2	4	4	3	4	1	1	1	1	1	3	1
1009	2	20	2	1	1	2	2	1	1	4	3	4	3	3	3	4	3	4	4	4	2	3	2	4	3	4	5	3	4	4	3	3	3	4	4	2	4	2	4	2	3	3	1	2	3	1	2	4	4
1010	2	20	2	1	2	1	1	2	2	4	4	4	3	4	4	4	4	3	3	3	4	4	5	5	5	2	3	1	4	2	4	2	5	1	4	2	2	3	4	3	5	4	2	2	4	4	5	4	5
1011	1	20	2	1	3	1	1	2	1	2	2	2	3	2	3	2	3	2	2	2	4	4	2	3	2	4	3	2	4	4	2	4	2	2	2	2	2	2	2	2	2	2	4	4	4	4	4	4	4
1012	2	19	2	1	3	1	2	1	2	4	4	4	4	4	4	4	4	4	4	2	4	4	3	3	4	4	2	2	3	3	3	3	3	3	3	3	3	3	3	3	3	4	4	2	2	2	2	3	2
1013	2	19	2	2	3	2	2	1	2	3	3	2	3	2	3	3	3	2	2	3	3	3	3	3	3	3	3	3	3	3	3	3	3	3	3	3	3	3	3	3	3	4	4	4	4	4	4	4	4
1014	1	21	2	1	2	1	1	1	2	4	3	3	3	2	3	3	3	3	3	2	5	5	4	4	3	4	4	4	4	3	4	3	4	4	4	4	4	4	2	4	4	5	2	2	2	2	2	2	2
1015	1	20	2	2	2	1	1	1	2	2	3	3	3	3	3	3	3	3	3	3	4	2	2	4	4	4	4	4	4	2	4	3	3	4	4	3	4	3	3	3	4	2	2	2	2	2	3	2	2
1016	2	21	2	1	2	2	2	2	1	3	3	3	3	2	3	3	3	3	3	2	4	3	3	3	2	2	2	2	2	3	2	3	3	2	2	2	2	2	3	3	2	4	4	2	2	2	4	4	2
1017	2	21	2	2	3	2	2	1	2	3	3	2	3	4	1	1	1	4	4	3	2	2	4	2	2	2	4	2	2	2	2	2	2	2	2	2	2	2	4	2	2	3	3	3	3	3	3	3	3
1018	2	19	2	1	3	1	1	1	2	3	3	3	3	2	3	3	3	3	3	4	3	4	4	4	4	3	3	3	4	3	3	2	2	2	2	3	2	2	2	4	4	4	3	2	3	2	2	2	3
1019	2	20	2	1	2	2	2	2	2	4	4	4	4	1	4	4	4	4	4	1	1	1	1	1	1	1	1	1	1	5	1	1	1	1	1	1	1	1	5	1	1	5	1	1	3	5	4	3	4
1020	2	21	2	2	1	1	1	2	2	3	3	2	3	2	2	2	3	2	2	2	3	4	3	4	2	2	3	2	3	3	3	2	4	2	4	4	2	3	3	3	3	4	4	2	3	2	2	3	2
1021	2	19	2	1	1	1	1	2	2	3	3	2	3	2	3	3	3	2	2	3	3	3	3	3	3	3	3	3	3	3	3	3	3	3	3	3	3	3	3	3	3	3	3	3	3	3	3	3	3
1022	2	20	2	1	3	2	2	1	2	2	3	3	3	3	3	3	2	2	2	3	3	2	3	3	3	3	4	2	3	3	3	3	3	3	2	2	3	4	4	3	3	3	3	2	4	3	1	3	3
1023	1	20	2	1	2	1	1	2	2	3	3	2	3	2	3	3	3	2	2	2	4	4	2	4	4	4	2	4	4	4	4	4	4	4	4	4	4	4	4	2	2	4	4	4	4	4	4	4	4
1024	2	20	2	1	1	1	1	1	2	3	3	2	3	2	3	3	3	2	2	3	3	3	3	3	3	3	3	3	3	3	3	3	3	3	3	3	3	3	3	3	3	3	3	3	3	3	3	3	3
1025	2	19	2	1	2	2	2	1	2	3	3	2	3	2	3	3	3	2	2	3	3	3	3	3	3	3	3	3	3	3	3	3	3	3	3	3	3	3	3	3	3	3	3	3	3	3	3	3	3
1026	1	21	2	1	1	1	2	2	2	3	2	2	2	2	3	3	2	3	2	2	3	3	3	3	4	3	3	4	3	3	4	4	4	4	3	4	3	4	3	2	3	4	3	4	3	3	4	3	3
1027	2	19	2	1	3	2	2	1	2	3	3	3	3	3	3	3	3	3	3	2	3	2	4	3	3	3	2	2	2	4	2	2	3	3	3	2	2	2	4	3	4	3	3	3	3	3	3	3	3
1028	2	21	2	1	2	1	1	2	2	3	3	2	3	2	3	3	3	2	2	2	4	4	2	4	4	4	2	4	4	4	4	4	4	4	4	3	4	2	3	4	3	4	4	4	4	4	4	4	4
1029	1	20	2	1	3	1	1	2	1	2	2	3	2	3	2	2	2	3	3	3	3	3	3	3	3	3	3	3	4	3	3	4	3	3	3	3	3	3	3	3	3	5	1	3	3	3	3	3	3
1030	2	20	2	1	3	2	2	1	2	3	3	2	3	2	3	3	3	3	3	3	4	3	3	4	4	4	2	4	4	3	4	4	4	4	4	4	4	4	3	3	3	4	4	4	4	4	4	4	4
1031	2	21	2	1	1	2	1	1	2	4	4	1	3	2	4	4	4	3	3	3	3	3	3	3	3	3	3	3	3	3	3	3	3	3	3	3	4	2	2	4	4	3	3	3	3	3	3	3	3
1032	2	19	2	1	2	1	2	2	2	3	3	3	3	3	3	3	3	3	3	3	3	3	4	3	3	3	3	3	3	3	3	3	3	3	3	3	3	3	3	3	3	4	3	3	4	4	4	4	4
1033	2	19	2	1	3	2	2	1	2	4	4	4	4	4	4	4	1	4	4	1	1	1	1	1	1	1	1	1	1	5	1	1	1	1	1	1	1	1	5	1	1	1	1	1	1	1	1	3	1
1034	2	19	2	1	3	2	2	1	2	3	3	2	3	2	3	3	3	2	2	3	2	3	2	4	2	3	2	2	2	3	2	2	2	2	2	2	2	2	3	4	2	4	4	4	3	4	4	3	1
1035	2	20	2	1	3	2	2	1	2	3	4	4	4	3	3	4	4	4	4	2	4	2	1	4	2	2	4	4	2	4	1	1	1	3	4	2	2	1	4	4	1	4	2	2	2	4	1	1	1
1036	2	20	2	1	2	2	1	1	2	3	3	3	3	3	3	3	2	3	3	2	2	3	3	4	2	2	3	3	4	3	3	3	3	3	3	2	2	2	4	2	3	4	2	4	4	3	3	3	3
1037	2	21	2	1	1	1	1	1	2	4	4	4	3	3	4	3	4	4	4	3	4	4	4	4	4	3	3	2	4	2	4	3	4	3	4	3	3	2	3	3	3	4	2	4	3	3	4	2	2
1038	1	20	2	1	1	1	1	2	2	3	3	3	3	2	3	3	3	3	3	3	3	3	3	2	3	3	2	3	2	2	3	3	3	3	3	2	2	2	3	3	3	3	3	3	2	2	2	3	2
1039	1	20	2	1	3	2	2	1	2	3	3	3	4	2	4	3	4	3	3	3	4	4	5	5	5	3	4	2	5	2	3	4	4	3	5	3	3	2	4	4	3	5	4	3	3	3	4	5	3
1040	2	20	2	1	3	2	2	1	2	3	3	2	3	2	3	3	3	4	4	2	3	4	2	3	3	3	2	3	3	3	3	3	3	3	3	3	3	3	3	3	3	4	4	4	4	4	3	4	4
1041	2	21	2	1	2	1	1	1	2	4	4	4	4	4	4	4	3	4	4	3	3	3	2	3	3	4	2	1	3	2	4	2	4	2	3	3	3	2	2	4	5	2	1	1	1	1	1	1	1
1042	2	20	2	1	2	1	1	2	1	3	3	2	3	2	3	2	3	3	3	2	3	4	4	4	3	3	2	3	4	3	3	3	4	2	4	4	3	3	2	4	4	4	2	2	3	2	4	2	2
1043	2	19	2	1	3	2	2	1	2	3	3	2	3	2	3	3	3	2	2	2	4	4	2	4	4	4	2	4	4	4	4	4	4	4	4	4	4	4	4	2	2	4	4	4	4	4	4	4	4
1044	2	20	2	1	3	1	1	1	2	4	4	4	4	3	3	4	4	4	4	3	3	3	4	4	3	3	4	3	4	3	3	3	3	2	4	4	3	3	3	4	4	4	4	4	4	2	4	2	1
1045	2	21	2	1	1	1	1	2	2	4	4	3	4	3	4	3	3	4	4	3	3	2	2	4	4	2	2	3	2	3	3	3	4	3	4	4	3	3	4	3	2	4	3	4	4	2	3	4	4
1046	1	20	2	1	1	2	2	1	2	3	3	3	3	3	3	3	3	3	3	4	2	2	3	2	2	2	4	1	2	1	5	1	4	2	2	2	2	2	2	4	4	5	3	3	3	4	3	4	4
1047	2	19	2	1	2	1	1	1	1	3	3	4	3	3	3	3	4	4	4	3	4	2	3	4	3	3	2	2	2	4	3	2	3	2	3	4	3	3	3	4	3	4	4	3	3	2	4	3	1
1048	2	19	2	1	2	1	1	2	2	4	4	4	4	3	4	4	4	4	4	3	4	4	4	4	3	2	5	3	2	4	3	3	3	1	3	1	1	4	4	3	3	3	2	2	2	2	2	3	2
1049	2	19	2	1	3	1	2	1	2	2	2	2	2	2	2	2	2	2	2	4	3	4	4	4	4	2	3	2	4	3	3	3	4	2	4	3	2	2	3	2	4	2	5	2	4	4	4	4	2
1050	2	19	2	1	3	2	2	1	2	3	3	3	3	2	3	3	3	4	4	2	3	3	4	4	4	4	2	2	2	4	4	4	4	3	4	2	3	3	4	2	3	4	2	1	3	2	2	4	1
1051	2	20	2	1	2	2	2	2	2	3	3	4	3	3	3	3	3	4	4	3	3	4	4	4	4	4	4	2	4	3	4	3	4	4	4	4	4	4	3	4	3	4	4	3	4	3	4	4	3
1052	2	20	2	1	3	2	2	1	2	3	3	4	3	2	3	3	3	4	2	3	4	4	3	3	3	3	3	3	3	3	3	2	4	2	4	2	2	2	2	3	3	4	4	2	3	3	3	3	2
1053	1	20	2	1	2	1	1	1	2	3	3	3	2	1	3	3	3	3	3	4	4	4	2	4	3	4	4	4	4	3	3	3	3	4	4	4	3	3	4	4	3	4	2	2	4	3	4	2	4
1054	2	20	2	1	2	1	1	2	2	3	3	4	3	3	3	3	3	4	4	4	4	4	4	4	4	3	5	4	4	2	4	3	3	4	4	4	3	3	3	4	3	3	3	2	4	3	4	3	2
1055	1	20	2	1	2	2	2	2	2	3	3	4	3	3	3	4	3	4	4	3	4	4	4	4	4	4	4	2	4	2	4	5	5	5	5	5	5	2	3	5	5	5	4	2	5	5	3	5	5
1056	2	20	2	1	1	1	2	1	2	4	4	3	4	3	4	4	4	3	4	1	4	3	3	4	3	2	2	3	4	5	2	3	4	3	4	2	2	2	4	2	3	5	2	3	4	4	2	3	1
1057	2	20	2	1	1	1	1	2	2	4	4	4	4	3	4	4	3	4	4	2	2	2	5	2	5	2	1	1	1	3	5	1	5	1	1	4	1	1	3	3	5	5	2	1	3	3	3	3	2
1058	2	20	2	1	1	1	1	2	2	3	3	3	3	2	3	3	3	3	3	4	2	2	4	4	4	2	4	4	4	3	2	3	3	4	4	2	4	2	3	3	2	4	3	2	3	2	3	3	3
1059	2	20	2	1	2	1	1	1	2	3	3	3	3	2	4	4	4	2	4	3	4	4	3	4	2	3	2	2	4	2	3	4	2	4	4	3	4	2	3	4	3	4	5	2	3	4	4	3	2
1060	2	19	2	1	2	1	1	1	2	2	3	2	3	2	2	2	3	2	2	2	4	4	3	4	4	3	2	3	4	3	4	3	4	4	4	2	3	3	4	3	3	4	3	4	4	3	4	4	3
1061	1	20	2	1	1	2	1	2	2	3	3	4	3	4	4	3	3	4	4	2	1	1	3	2	3	1	3	1	1	4	3	2	2	2	2	2	2	1	4	2	5	3	2	1	2	3	1	1	1
1062	1	20	2	1	3	1	1	2	2	3	4	2	4	2	3	3	4	4	4	5	4	4	5	5	5	4	4	3	3	1	5	4	4	4	5	2	5	4	2	2	4	3	2	1	1	2	1	4	1
1063	1	19	2	1	2	1	1	1	2	4	4	1	4	1	4	4	4	4	4	2	3	3	2	3	3	3	2	2	3	3	3	3	3	2	3	2	2	2	3	2	2	3	2	3	3	3	2	2	2
1064	2	20	2	1	2	1	1	2	2	3	3	3	3	2	3	2	3	4	4	3	4	4	4	4	4	3	4	3	3	3	4	3	3	2	4	2	2	1	3	4	4	3	2	3	2	2	3	3	2
1065	2	18	2	1	2	1	1	2	2	3	3	4	3	4	3	3	3	4	4	3	4	2	3	3	2	2	2	2	3	4	4	2	2	3	4	2	2	2	4	2	2	2	2	2	2	2	2	2	2
1066	2	19	2	1	3	2	2	1	2	4	4	4	4	4	4	4	4	4	4	3	4	3	4	2	2	2	4	2	2	3	3	2	3	3	2	2	2	2	4	3	3	4	2	2	2	2	2	3	2
1067	2	19	2	1	3	2	2	1	2	4	4	1	4	1	4	4	2	3	3	1	2	2	1	3	3	2	2	3	3	3	3	3	3	3	3	3	3	3	3	3	1	4	2	3	3	4	2	2	1
1068	2	19	2	1	1	1	1	2	2	4	4	4	4	4	4	3	3	4	4	3	2	2	4	3	4	5	3	4	2	2	2	4	4	4	5	2	2	2	2	4	4	4	2	2	4	4	4	2	2
1069	2	19	2	1	1	1	1	1	2	3	3	3	2	2	2	2	3	2	2	5	5	5	4	5	4	5	4	4	5	1	4	4	5	5	5	5	5	3	2	5	4	4	4	3	4	3	4	4	2
1070	1	20	2	1	2	1	1	2	2	3	3	4	3	2	3	3	4	4	4	2	2	2	4	2	3	2	2	2	2	4	3	3	2	2	2	2	2	2	4	2	4	3	1	2	3	3	2	1	1
1071	2	20	2	1	2	1	1	2	2	3	2	3	3	2	2	3	3	2	2	2	4	4	2	3	3	2	3	2	2	2	4	4	2	4	3	2	4	2	2	2	4	4	3	3	4	3	2	3	3
1072	2	20	2	1	1	1	1	2	1	2	2	2	2	2	2	2	4	2	2	3	4	3	5	5	4	4	5	5	4	2	3	3	4	4	5	3	4	2	3	4	4	3	4	2	4	4	4	3	4
1073	2	20	2	1	3	2	2	1	2	4	4	4	4	4	4	4	3	4	4	3	3	4	4	5	3	4	1	1	3	3	3	4	4	2	4	2	4	1	3	3	5	5	1	1	3	1	1	2	1
1074	2	19	2	1	2	2	2	2	2	3	3	4	3	3	3	3	4	4	4	3	3	3	4	3	3	3	2	2	3	2	4	2	4	2	3	2	2	3	3	3	4	4	3	3	4	3	3	4	4
1075	2	21	2	1	2	1	1	2	1	3	2	2	3	2	2	3	2	2	2	2	3	2	2	4	3	4	4	3	4	3	3	3	4	3	3	3	3	3	3	3	3	3	3	4	3	4	3	4	3
1076	1	21	3	2	1	1	1	2	2	3	3	3	3	3	3	3	1	3	3	4	2	2	4	2	4	4	3	2	4	3	4	2	3	2	4	2	2	2	2	3	4	4	2	2	3	4	3	2	2
1077	1	21	3	2	2	1	1	2	2	4	4	4	4	4	4	4	4	4	4	4	4	2	4	4	2	2	2	2	2	2	2	2	2	2	2	2	2	2	4	2	4	5	4	2	4	4	3	3	4
1078	2	21	3	2	3	1	1	1	1	3	3	3	3	3	3	3	3	4	4	3	2	2	4	3	3	3	3	2	3	3	3	3	4	2	3	2	3	3	3	2	3	4	2	2	2	2	2	2	4
1079	2	20	3	2	1	1	1	2	2	3	3	2	3	2	3	3	3	2	2	3	3	3	3	4	4	4	2	4	4	4	4	4	4	4	4	4	4	4	4	2	2	3	3	3	3	3	3	3	3
1080	2	20	3	2	2	1	1	2	2	3	3	3	3	3	3	3	3	3	3	2	2	3	3	3	3	2	2	2	3	3	3	3	4	3	3	3	3	2	3	4	3	4	3	2	3	1	4	3	1
1081	1	19	3	2	2	1	1	2	2	4	4	2	4	2	3	2	3	2	2	4	4	1	2	3	2	2	2	4	2	2	1	3	1	3	2	1	2	1	2	1	1	4	2	2	3	4	2	2	4
1082	2	21	3	2	3	1	1	2	2	3	3	3	3	2	3	3	3	2	2	2	4	4	2	4	4	4	2	3	4	1	5	5	5	5	5	4	4	4	4	2	2	5	1	1	5	5	5	3	3
1083	1	18	1	1	2	1	2	1	2	3	3	2	3	2	3	3	3	2	2	2	4	4	2	4	4	4	2	4	4	4	4	4	4	4	4	4	4	4	4	2	2	3	3	3	3	3	3	3	3
1084	1	20	1	1	2	1	1	1	2	3	3	2	3	2	3	3	3	2	2	2	4	4	2	4	4	4	2	4	4	4	4	4	4	4	4	4	4	4	4	2	2	4	3	4	4	4	4	3	4
1085	1	18	1	1	3	2	1	2	2	2	2	3	2	3	2	2	2	3	3	3	3	3	3	3	3	3	3	3	3	3	3	3	3	3	3	3	3	3	3	3	3	3	3	3	3	3	3	3	3
1086	2	19	1	1	1	1	1	2	2	3	3	2	3	2	3	3	3	4	4	3	3	3	3	3	3	3	2	2	2	4	4	4	4	4	4	3	3	3	3	3	3	4	4	4	4	4	4	4	4
1087	1	19	1	1	1	2	1	1	2	1	1	4	1	4	1	1	1	4	4	5	1	1	5	1	1	1	5	1	1	1	1	1	1	1	1	1	1	1	1	5	5	5	5	5	5	5	5	5	5
1088	1	19	1	1	3	2	2	2	2	4	4	1	4	1	4	4	4	1	1	1	5	5	1	5	5	5	1	5	5	5	5	4	4	4	4	4	4	4	4	2	2	4	2	4	3	4	3	1	1
1089	2	18	1	1	3	2	2	1	2	3	3	2	3	2	3	3	3	2	2	2	4	4	2	4	4	4	2	4	4	4	4	4	4	4	4	4	4	4	4	2	2	3	3	3	3	3	3	3	3
1090	1	20	1	1	3	2	1	2	2	3	3	2	3	2	3	3	3	2	2	2	4	4	2	4	4	4	2	4	4	4	4	4	4	4	4	4	4	4	4	2	2	4	4	4	4	4	4	4	4
1091	1	18	1	1	3	2	2	1	2	3	3	2	3	2	3	3	3	2	2	2	4	4	2	4	4	4	2	4	4	4	4	4	4	4	4	4	4	4	4	2	2	4	4	4	4	4	4	4	4
1092	2	18	1	1	3	2	2	1	2	3	3	2	3	2	3	3	3	2	2	2	4	4	2	4	4	4	2	4	4	4	4	4	4	4	4	4	4	4	4	2	2	4	4	4	4	4	4	4	4
1093	2	19	1	1	2	2	1	2	2	3	3	2	3	2	3	3	3	2	2	2	4	4	2	4	4	4	2	4	4	4	4	4	4	4	4	4	4	4	4	2	2	4	4	4	4	4	4	4	4
1094	2	18	1	1	1	1	1	2	2	3	3	2	3	2	3	3	3	4	4	4	2	2	4	4	4	4	4	2	4	4	4	3	3	2	4	2	3	3	2	4	3	2	2	2	2	2	2	2	2
1095	2	20	1	1	3	2	2	1	2	3	3	2	3	2	3	3	3	3	3	4	3	3	2	3	3	3	3	3	3	3	3	3	3	3	3	4	3	4	4	3	2	3	3	3	3	3	3	3	3
1096	1	18	1	1	3	2	2	1	2	3	3	4	3	4	3	3	3	4	4	4	4	3	5	3	4	3	3	2	4	4	4	2	4	3	3	4	2	2	3	4	3	3	3	3	3	3	3	3	3
1097	1	18	1	1	3	1	1	1	2	3	3	2	3	2	3	3	3	2	2	2	4	4	2	3	3	3	3	3	3	3	3	3	3	3	3	3	3	3	3	3	3	3	3	3	3	3	3	3	3
1098	1	18	1	1	3	2	2	1	2	4	4	1	4	4	4	4	4	4	4	1	5	5	1	5	5	5	1	5	5	5	5	5	5	5	5	5	5	5	5	1	1	3	3	3	3	3	3	3	3
1099	2	18	1	1	3	1	1	2	2	3	3	2	3	2	3	3	3	2	3	2	3	3	3	3	3	3	3	3	3	3	3	3	3	3	3	3	3	3	3	3	3	2	2	2	2	2	2	2	2
1100	1	19	1	1	3	2	2	1	2	4	4	1	4	1	4	4	4	4	4	2	2	2	2	2	2	2	1	1	3	5	2	1	1	1	1	1	1	1	5	1	1	1	1	1	1	1	1	3	1
1101	1	20	1	1	2	1	1	2	2	4	4	3	4	3	3	3	3	3	3	2	3	3	3	2	3	2	2	2	2	4	3	2	3	2	2	2	2	2	2	4	4	4	4	4	4	4	3	2	2
1102	2	18	1	1	2	2	2	1	2	3	3	4	3	4	3	3	3	4	4	2	3	3	4	3	3	3	2	3	3	3	3	3	3	3	3	3	3	3	3	2	3	3	3	3	3	3	4	3	3
1103	2	18	1	1	3	2	2	1	2	3	2	3	2	2	3	2	2	2	3	4	3	2	3	2	3	2	3	3	2	3	3	2	2	3	3	3	2	3	2	3	4	3	3	5	3	3	3	2	3
1104	1	19	1	1	2	2	1	1	2	3	3	3	3	2	2	2	3	2	2	2	2	4	2	4	4	4	4	2	2	2	4	2	4	3	4	4	2	2	4	4	4	4	4	2	4	4	4	4	4
1105	1	20	1	1	3	1	1	2	2	3	4	2	2	2	3	3	3	3	3	2	5	1	3	4	4	3	3	2	4	3	4	4	2	2	4	2	2	2	3	3	4	5	5	4	5	5	5	5	5
1106	2	19	1	1	1	1	1	2	2	4	4	4	4	3	4	4	4	4	4	3	3	3	3	3	3	3	3	3	3	3	3	3	3	3	3	3	3	3	3	3	3	3	3	3	3	3	3	3	3
1107	1	19	1	1	1	2	2	1	2	3	3	2	3	2	3	3	3	2	2	3	3	3	3	3	3	3	3	3	3	3	3	3	3	3	3	3	3	3	3	3	3	3	3	3	3	3	3	3	3
1108	1	19	1	1	3	1	1	2	2	3	3	3	3	2	3	3	3	3	3	2	1	2	3	4	2	3	2	1	3	4	3	2	4	2	3	2	2	1	3	2	3	4	3	3	4	3	4	4	4
1109	2	19	1	1	2	2	2	2	2	3	3	2	3	3	3	3	3	2	3	3	3	3	4	4	4	2	2	2	2	4	2	2	3	2	4	2	2	2	4	2	4	4	4	2	3	2	2	3	2
1110	2	18	1	1	3	2	1	2	2	3	3	4	3	2	3	3	3	3	4	3	4	4	4	3	4	4	4	3	4	2	4	4	4	4	4	2	2	2	3	4	4	4	2	3	4	3	4	3	4
1111	1	21	1	1	3	1	2	2	2	3	3	3	3	2	3	3	3	3	3	3	3	3	3	3	3	3	3	3	3	3	3	3	3	3	3	3	3	3	3	3	3	4	2	4	3	3	3	3	3
1112	2	19	1	1	1	1	1	2	2	3	3	4	3	3	3	3	3	4	4	3	3	2	4	2	5	2	2	1	1	4	3	2	5	2	2	2	2	2	3	2	5	3	3	3	3	3	3	3	3
1113	2	20	1	1	3	2	2	1	2	3	3	3	3	3	3	3	3	3	3	3	3	3	3	3	3	3	3	3	3	3	3	3	3	3	3	3	3	3	3	3	3	3	3	3	3	3	3	3	3
1114	2	19	1	1	3	1	1	1	2	4	4	3	3	3	3	3	3	2	4	2	4	5	2	4	3	4	4	2	4	3	4	4	3	3	3	3	3	2	3	4	4	5	3	5	3	3	3	3	3
1115	1	19	1	1	3	2	2	1	2	3	3	4	3	4	3	3	3	4	4	4	4	4	4	4	4	3	2	3	4	3	4	3	4	4	4	3	3	3	3	3	3	5	5	2	4	3	4	4	5
1116	2	19	1	1	3	1	1	1	2	2	3	2	2	1	3	3	3	2	2	5	1	5	5	4	5	5	5	3	4	1	5	4	4	4	5	3	4	2	2	4	5	5	5	1	5	1	3	3	4
1117	2	18	1	1	3	2	2	2	2	3	3	2	3	2	3	3	3	2	2	3	3	3	3	3	3	3	3	3	3	3	3	3	3	3	3	3	3	3	3	3	3	1	1	1	1	1	1	1	1
1118	1	20	1	1	1	1	1	2	2	3	3	2	3	2	3	3	3	3	3	3	3	3	3	3	3	3	3	3	3	3	3	3	3	3	3	3	3	3	3	3	3	3	2	2	2	2	2	3	2
1119	2	18	1	1	3	1	1	1	2	3	3	3	3	3	3	3	3	3	4	2	3	3	4	3	2	2	3	2	3	2	2	3	3	3	3	3	3	3	3	3	3	2	2	2	2	2	2	2	2
1120	1	19	1	1	3	2	2	1	2	3	3	2	3	2	3	3	3	2	2	2	4	4	2	4	4	4	2	4	4	4	4	4	4	4	4	4	4	4	4	2	2	3	3	3	3	3	3	3	3
1121	2	18	1	1	2	1	2	1	2	4	4	4	4	4	4	4	4	4	4	3	4	4	3	4	3	2	2	2	2	4	3	3	3	3	3	2	3	2	3	4	3	3	3	3	3	3	3	3	3
1122	2	20	1	1	3	2	1	2	2	3	4	3	4	3	3	3	4	3	3	4	4	4	5	4	4	4	5	2	4	2	4	4	4	4	4	4	4	4	2	4	4	4	3	4	4	3	4	4	4
1123	2	19	1	1	3	2	2	1	2	4	4	4	4	4	4	4	3	4	4	4	4	4	5	5	4	2	3	4	4	3	4	2	4	4	4	4	2	2	3	4	4	4	4	2	3	1	3	4	4
1124	2	20	1	1	1	1	1	2	2	3	3	2	3	2	3	3	3	3	3	2	2	3	3	4	4	4	3	4	4	4	4	4	4	4	4	4	4	4	4	2	2	3	1	3	2	4	4	4	4
1125	1	22	1	1	2	1	1	2	2	3	3	2	3	2	3	3	3	2	2	2	4	4	2	4	4	4	2	4	4	4	4	4	4	4	4	4	4	4	4	3	2	3	3	3	3	3	3	3	3
1126	2	19	1	1	3	2	1	1	2	4	4	4	4	2	4	3	2	2	4	4	2	4	5	2	2	2	4	2	2	2	2	4	2	4	4	2	2	2	2	2	4	1	4	1	1	1	1	4	1
1127	2	20	1	1	1	1	1	2	2	3	3	2	3	2	3	3	3	2	2	2	4	4	2	4	4	4	2	4	4	4	4	4	4	4	4	4	4	4	4	2	2	3	3	3	3	3	3	3	3
1128	2	21	1	1	1	1	1	2	2	3	4	4	3	3	3	3	4	4	4	4	3	2	4	3	2	4	5	3	3	4	2	3	4	2	3	2	3	1	4	3	2	3	2	2	2	2	2	3	2
1129	2	19	1	1	3	2	2	1	2	3	2	2	3	2	3	3	4	2	3	3	2	4	5	4	3	1	4	1	4	2	2	1	3	1	4	3	1	1	4	3	4	4	4	1	1	1	1	4	1
1130	1	19	1	1	3	1	1	1	1	3	2	2	2	2	2	3	2	2	2	4	4	5	3	4	4	4	3	4	4	2	4	4	4	4	4	4	4	4	2	3	3	4	2	3	4	4	3	2	3
1131	1	18	1	1	2	2	2	1	2	3	3	3	3	3	3	3	3	3	3	4	3	4	4	4	4	4	4	2	4	2	4	3	3	4	4	4	4	3	3	4	4	4	3	2	4	4	4	3	4
1132	1	19	1	2	2	1	1	2	2	4	4	1	4	1	4	4	4	1	1	1	5	5	1	5	5	5	1	5	5	5	5	5	5	5	5	5	5	5	5	1	1	3	3	3	3	3	3	3	3
1133	1	19	1	2	2	2	1	1	2	3	3	2	3	2	3	3	3	2	2	2	4	2	2	4	2	2	2	2	2	3	2	2	2	2	2	2	2	2	4	4	3	3	3	3	3	3	3	3	3
1134	2	19	1	2	3	2	1	1	2	4	4	1	4	3	3	3	3	2	2	3	3	3	3	5	5	1	1	3	4	4	1	1	1	1	1	1	1	1	1	5	5	4	1	4	4	4	4	4	4
1135	1	20	1	2	3	1	1	2	2	3	3	2	3	2	3	3	3	2	2	3	3	3	3	3	3	3	3	3	3	3	3	3	3	3	3	3	3	3	3	3	3	3	3	3	3	3	3	3	3
1136	1	20	1	2	3	1	1	2	2	1	1	4	1	4	2	3	2	2	3	3	2	3	4	3	2	4	4	4	3	3	3	3	2	3	2	3	2	2	1	5	5	1	1	1	1	1	1	1	1
1137	2	18	1	2	1	1	1	2	1	3	3	2	3	2	3	3	3	2	2	4	5	5	1	5	5	5	1	5	5	5	5	5	5	5	4	4	4	4	4	2	2	4	2	4	4	4	4	2	4
1138	2	19	1	2	2	1	1	2	2	2	3	4	3	2	3	3	2	2	4	5	5	3	5	2	4	4	2	5	3	2	5	5	5	4	3	3	5	3	2	3	5	3	2	1	3	3	3	2	1
1139	1	19	1	2	3	2	2	1	2	4	4	1	4	1	4	4	4	4	4	3	2	3	5	4	3	3	2	1	1	4	3	3	4	1	2	2	2	2	4	2	5	4	4	2	3	3	3	4	5
1140	2	19	1	2	1	1	1	2	2	3	3	2	3	2	3	3	3	2	2	2	4	4	2	4	4	4	2	2	4	4	4	4	4	4	4	5	4	4	4	2	2	4	4	4	4	4	4	4	4
1141	2	20	1	2	1	1	1	2	2	3	2	1	2	2	2	2	4	1	1	3	3	3	4	3	2	3	2	3	3	3	3	3	2	3	3	3	3	3	3	4	4	5	4	2	4	4	4	4	3
1142	2	19	1	2	3	2	2	1	2	4	4	4	4	1	4	4	4	4	4	4	2	2	5	2	2	2	3	1	1	2	3	3	3	1	1	1	1	1	1	5	5	5	5	5	5	5	5	5	5
1143	2	18	1	2	2	1	1	1	1	3	3	3	3	2	3	3	3	3	3	4	4	3	4	4	4	4	3	4	4	3	3	3	4	4	3	4	4	3	3	3	4	4	3	3	4	3	4	4	4
1144	1	19	1	2	1	1	1	1	2	4	3	3	1	3	3	4	3	3	4	4	3	4	1	4	3	2	5	2	3	4	5	4	3	2	1	2	3	4	5	2	3	1	2	3	3	3	2	1	3
1145	1	20	1	2	1	1	1	2	2	3	3	2	3	2	3	3	3	2	2	2	4	4	2	4	4	4	2	4	4	4	4	3	4	4	3	4	3	4	3	2	3	3	3	3	3	3	3	3	3
1146	2	19	1	2	2	2	2	1	2	4	4	4	4	3	4	4	4	4	4	3	4	2	4	4	4	2	3	1	3	3	3	2	4	3	4	3	3	4	4	4	2	5	2	3	5	3	4	5	3
1147	2	18	1	2	3	2	2	1	2	3	4	3	3	3	3	3	3	3	3	3	3	3	4	4	3	3	2	2	2	3	3	3	4	3	3	4	3	3	3	3	3	3	2	3	3	3	3	2	3
1148	2	18	1	2	2	1	1	1	2	3	3	4	3	3	3	3	3	4	4	4	2	2	2	2	2	2	2	2	2	4	2	2	4	2	3	1	1	1	3	4	4	5	3	4	4	4	3	3	4
1149	1	19	1	2	2	1	1	2	2	4	4	4	4	3	4	4	4	4	4	2	3	3	2	3	2	2	1	2	2	4	3	3	2	2	2	2	2	2	4	2	3	4	3	2	5	4	2	1	1
1150	2	22	4	2	2	1	1	2	1	3	3	4	3	3	4	4	4	4	4	1	2	2	3	2	2	2	3	2	2	4	1	2	2	2	2	2	2	2	5	2	3	4	2	2	3	2	2	3	2
1151	2	19	1	2	3	2	2	1	1	3	3	2	3	2	3	3	3	2	2	2	3	4	4	2	2	2	1	1	2	5	2	3	3	3	3	1	2	3	5	4	3	3	3	3	3	3	3	3	3
1152	2	18	1	2	3	1	1	1	2	4	4	3	4	2	4	3	4	4	4	5	5	5	5	5	5	5	4	3	4	1	5	5	5	5	5	1	5	5	1	3	5	5	3	3	5	3	5	5	5
1153	2	19	1	2	2	1	1	1	2	4	4	3	4	3	4	4	4	3	3	2	3	3	4	3	3	2	4	2	3	4	2	3	2	2	2	2	2	2	4	3	4	4	2	3	4	2	3	4	2
1154	1	18	1	2	3	2	2	1	2	3	2	1	2	2	2	2	4	4	4	2	3	2	2	4	1	2	2	2	1	3	1	1	1	2	4	1	2	1	3	2	2	4	4	4	2	1	2	4	3
1155	2	20	1	2	2	1	1	1	2	3	3	3	2	3	3	2	3	3	3	4	3	2	4	4	4	4	4	3	4	2	4	4	4	3	4	4	3	4	2	3	4	4	3	2	4	4	3	3	4
1156	2	18	1	2	3	2	1	1	2	4	4	3	4	2	4	4	4	3	4	2	2	2	4	3	3	2	2	2	3	3	3	2	3	3	2	2	2	2	4	2	3	5	2	2	4	4	4	4	4
1157	1	18	1	2	1	1	1	2	2	3	2	4	3	2	3	3	3	3	4	4	5	4	4	4	4	5	4	2	4	2	4	4	4	4	3	2	5	2	2	3	3	4	1	3	4	3	3	3	1
1158	1	20	1	2	1	1	1	2	1	2	2	2	3	2	3	2	3	2	2	3	4	4	4	3	4	4	3	4	4	3	4	4	4	4	4	4	4	3	3	3	3	3	3	3	3	3	3	3	3
1159	2	18	1	2	3	2	2	1	2	3	4	3	4	3	3	3	4	3	3	3	4	4	3	4	2	2	3	2	3	3	3	2	3	3	2	2	2	2	3	2	3	4	4	2	3	1	2	3	4
1160	2	18	1	2	3	2	2	1	2	2	2	2	3	2	3	3	3	2	2	2	3	4	3	4	3	3	2	3	4	3	3	3	3	2	2	3	3	3	4	4	4	4	4	4	4	4	4	4	4
1161	2	18	1	2	2	1	1	1	2	3	3	3	3	2	3	3	3	2	3	3	4	4	4	4	3	3	3	3	3	3	3	3	3	3	3	3	3	2	3	4	3	4	3	3	3	3	3	3	3
1162	2	19	1	2	2	1	1	1	2	2	3	4	3	3	3	4	4	4	4	3	3	3	3	3	3	3	3	3	3	3	3	3	3	3	3	3	3	3	3	3	3	5	3	2	4	1	3	3	2
1163	1	20	1	2	2	1	1	2	2	4	4	3	4	3	4	4	4	4	4	3	2	2	5	5	5	5	5	4	4	2	5	4	5	4	5	4	4	5	1	5	4	4	4	1	2	3	2	4	2
1164	2	18	1	2	3	2	2	1	2	3	3	3	3	2	3	3	3	3	3	3	4	4	3	3	3	3	3	3	3	3	3	3	3	3	3	2	3	3	3	3	3	4	4	4	4	4	4	3	4
1165	2	19	1	2	2	1	1	2	2	3	3	3	3	2	3	3	3	3	3	3	3	4	4	4	3	3	4	2	2	3	3	2	3	2	2	2	2	2	4	2	2	3	2	2	2	1	1	1	1
1166	2	19	1	2	1	1	1	2	2	2	3	2	3	1	2	2	4	2	2	3	4	4	3	4	3	3	4	3	4	2	4	4	4	3	3	3	4	2	3	4	4	5	3	3	5	3	4	3	4
1167	2	18	1	2	2	1	2	1	2	3	3	2	3	2	2	2	3	2	2	3	3	3	3	4	3	4	2	3	4	3	3	4	3	3	4	3	2	2	3	4	3	4	3	3	3	4	3	3	4
1168	2	18	1	2	3	2	1	2	2	3	3	2	2	2	2	2	3	2	2	4	2	2	4	4	4	4	4	2	4	2	4	4	3	2	4	3	4	2	2	4	4	3	2	4	4	4	3	3	3
1169	2	19	2	1	3	2	2	1	2	3	3	2	3	1	3	3	3	2	3	4	4	4	2	4	4	2	2	2	4	4	2	4	4	4	4	2	2	3	3	3	3	4	3	3	3	3	3	3	2
1170	1	19	2	1	2	2	2	1	2	4	4	1	4	1	4	4	4	1	2	1	5	5	1	5	5	5	1	5	5	5	5	5	5	5	5	5	5	5	5	1	1	3	3	3	3	3	3	3	3
1171	1	20	2	1	2	1	1	1	2	3	2	2	3	3	3	2	3	3	2	2	3	4	3	4	3	4	3	4	3	4	3	3	3	4	3	3	3	4	3	3	3	3	3	3	3	3	4	4	3
1172	1	19	2	2	3	2	2	1	2	4	4	4	4	1	4	4	4	4	4	1	1	2	1	4	4	2	2	2	2	5	3	3	5	2	2	2	2	2	2	1	1	4	4	4	4	4	4	4	4
1173	1	20	2	1	3	1	1	2	2	3	3	2	3	2	3	3	3	2	2	2	4	4	2	4	4	2	2	4	4	4	4	3	3	3	3	3	3	3	3	3	3	4	4	4	4	4	4	4	4
1174	1	21	2	1	3	1	1	1	2	3	3	2	3	2	3	3	3	2	2	3	3	3	3	3	3	3	3	3	3	3	3	3	3	3	3	3	3	3	3	3	3	3	3	3	3	3	3	3	3
1175	1	19	2	1	3	2	2	1	2	3	3	2	3	2	3	3	3	2	2	3	3	3	3	3	3	3	3	3	3	3	3	3	3	3	3	3	3	3	3	3	3	3	3	3	3	3	3	3	3
1176	2	19	2	1	3	2	2	1	2	3	3	2	3	2	3	3	3	2	2	3	3	3	3	3	3	3	3	3	3	3	3	3	3	3	3	3	3	3	3	3	3	3	3	3	3	3	3	3	3
1177	1	20	2	1	2	1	1	2	2	3	3	3	3	2	3	3	3	2	2	3	3	3	3	3	3	3	3	3	3	3	3	3	3	3	3	3	3	3	3	3	3	3	3	3	3	3	3	3	3
1178	1	18	2	1	3	2	2	1	2	3	3	2	3	2	3	3	3	2	2	2	4	4	2	4	4	4	2	4	4	4	4	4	4	4	4	4	4	4	4	2	2	4	3	4	5	3	3	3	5
1179	1	19	2	1	3	2	2	1	2	3	3	2	3	2	3	3	3	2	2	2	2	2	4	2	2	2	4	2	2	2	2	2	2	2	2	2	2	2	2	4	4	3	3	3	3	3	3	3	3
1180	1	19	2	1	3	1	2	1	2	4	4	1	4	1	4	4	4	4	4	4	2	2	4	3	3	3	3	3	3	3	3	3	3	3	3	3	3	3	3	3	3	3	3	3	3	3	3	3	3
1181	1	19	2	1	1	1	1	1	2	3	3	3	3	3	3	3	3	3	3	3	3	2	3	4	3	3	3	2	3	3	3	3	3	3	3	2	3	3	3	3	3	4	3	3	3	3	3	3	3
1182	1	20	2	2	3	2	2	1	2	3	1	2	3	2	1	3	4	2	2	1	1	3	3	3	3	3	5	3	5	1	3	3	3	3	3	3	3	3	3	3	3	4	4	4	4	4	4	4	3
1183	2	19	2	1	3	2	2	1	2	3	3	3	3	3	3	3	3	3	3	4	4	4	4	2	4	4	4	3	4	4	4	4	4	4	4	4	4	2	2	4	4	4	4	2	2	2	2	2	2
1184	2	18	2	1	2	2	2	1	2	4	4	4	4	4	4	4	4	4	4	4	4	4	3	4	3	3	2	3	2	3	3	3	3	3	3	2	2	2	3	4	3	1	1	1	1	1	1	3	1
1185	1	20	2	1	2	1	1	2	2	3	3	3	4	3	3	3	3	4	4	4	4	4	4	4	4	4	4	4	4	2	4	4	2	2	4	3	4	2	3	4	2	2	3	4	4	2	3	3	4
1186	2	20	2	1	3	2	2	1	2	3	3	2	3	2	3	3	3	2	2	3	3	3	3	3	3	3	3	3	3	3	3	3	3	3	3	3	3	3	3	3	3	3	3	3	3	3	3	3	3
1187	1	20	2	1	2	2	1	1	2	2	2	3	2	3	2	2	2	3	3	3	3	3	3	3	3	3	3	3	3	3	3	3	3	3	3	3	3	3	3	3	3	3	3	3	3	3	3	3	3
1188	1	20	2	1	3	2	2	1	2	3	3	2	3	2	3	3	3	2	2	3	4	4	2	4	4	3	2	3	4	3	4	3	4	3	4	4	3	3	4	3	3	3	3	3	3	3	3	3	3
1189	2	19	2	1	3	2	2	1	2	4	4	1	4	3	3	3	3	3	3	3	3	3	3	3	3	3	3	3	3	3	3	3	3	3	3	3	3	3	3	3	3	3	3	3	3	3	3	3	3
1190	1	19	2	1	2	2	2	1	2	3	3	3	3	3	3	3	3	3	3	3	2	2	3	2	3	2	2	2	2	4	2	2	3	2	2	2	2	2	4	2	3	3	2	2	3	3	3	2	2
1191	1	20	2	1	3	2	2	1	2	4	4	4	3	3	4	4	4	4	4	2	3	3	4	4	2	2	2	4	4	4	3	3	3	3	3	3	3	3	3	3	3	4	2	2	2	3	2	3	3
1192	1	20	2	1	2	2	2	1	2	4	4	4	4	4	4	4	4	4	4	1	1	1	5	3	3	3	3	3	3	3	3	3	3	3	3	3	3	3	3	3	3	3	3	3	3	3	3	3	3
1193	2	20	2	1	2	1	1	2	2	3	3	2	3	2	3	3	3	3	3	4	4	4	3	4	4	4	4	3	4	2	4	4	4	4	4	4	4	4	2	4	3	4	4	4	4	3	4	3	3
1194	2	20	2	1	2	1	1	1	2	3	3	3	3	3	3	3	4	3	4	2	2	2	4	3	2	2	2	2	2	3	3	2	4	2	3	2	2	2	4	2	4	3	3	3	3	4	3	4	3
1195	1	22	2	1	2	1	1	2	2	4	4	4	4	1	4	4	4	4	4	4	5	5	4	5	5	5	1	5	5	2	5	5	5	5	5	5	5	5	2	1	4	5	2	2	5	4	5	2	5
1196	2	20	2	1	2	1	1	2	2	4	4	3	4	2	4	3	4	3	4	4	4	4	2	2	3	2	2	3	2	3	2	3	2	2	2	2	2	3	3	5	3	4	5	2	4	1	4	5	4
1197	2	19	2	1	3	2	2	1	2	3	3	4	3	3	4	3	3	4	4	3	4	1	5	1	4	2	2	2	2	3	4	2	4	2	2	2	2	2	4	3	4	4	2	2	3	2	4	4	2
1198	2	20	2	1	2	2	2	1	2	3	3	4	3	3	3	3	3	4	4	2	3	3	4	2	4	3	2	3	3	4	4	3	4	2	2	2	2	2	4	2	3	4	4	2	3	2	1	4	3
1199	2	19	2	1	2	1	1	2	2	4	4	4	3	3	3	3	3	4	4	3	3	3	2	4	2	1	2	2	3	4	2	2	2	2	2	2	2	2	4	3	2	3	1	1	1	1	1	1	1
1200	2	20	2	1	1	1	1	2	2	4	4	1	4	2	3	3	4	1	3	3	3	4	2	4	4	4	3	3	3	3	3	2	2	2	3	3	2	1	3	3	3	4	3	2	2	2	2	2	2
1201	2	18	2	1	2	2	2	2	1	3	3	2	3	2	3	3	3	2	2	2	4	4	2	4	4	4	2	4	4	4	4	4	4	4	4	4	4	4	4	2	2	4	4	4	4	4	4	4	4
1202	1	20	2	1	2	1	1	2	2	4	4	4	3	3	4	4	4	3	3	4	5	5	4	4	4	4	2	4	4	3	4	4	4	4	4	4	4	4	2	4	4	4	4	2	4	3	5	4	2
1203	1	19	2	1	1	1	1	1	2	3	4	4	3	2	3	2	3	3	4	2	4	5	2	4	3	2	3	4	2	4	4	4	3	4	5	3	3	4	3	4	5	5	4	2	5	4	5	4	4
1204	2	19	2	1	2	1	1	2	2	3	3	3	3	3	3	3	3	2	3	4	4	4	2	4	4	4	2	3	3	4	3	3	4	3	3	3	3	3	3	3	3	4	3	3	3	3	3	3	3
1205	2	18	1	2	3	2	2	1	2	2	3	2	2	2	2	2	3	2	2	3	4	4	5	4	4	4	3	4	3	4	4	3	5	4	4	4	3	5	3	2	4	4	4	4	4	3	5	5	4
1206	2	19	1	1	3	2	2	1	2	3	3	2	3	2	3	3	3	2	2	3	3	3	3	3	3	3	3	3	3	3	3	3	3	3	3	3	3	3	3	3	3	3	3	3	3	3	3	3	3
1207	1	18	2	2	2	1	2	1	2	3	3	2	3	2	3	3	3	2	2	2	4	4	2	4	4	4	2	4	4	4	4	4	4	4	4	4	4	4	4	2	2	4	4	4	4	4	4	4	4
1208	2	21	2	2	2	2	2	2	1	3	3	3	3	3	3	3	3	3	4	3	3	4	5	3	4	3	4	2	3	4	3	2	4	4	3	4	3	3	4	4	4	4	5	3	3	2	2	4	2
1209	1	21	2	2	3	1	1	2	2	3	3	4	3	2	3	3	3	3	3	2	4	4	4	4	4	4	4	4	4	3	4	3	4	4	4	4	4	4	2	4	3	2	2	3	3	4	2	3	2
1210	1	20	1	1	2	1	1	1	2	3	3	3	3	3	3	4	3	4	3	4	3	3	4	4	4	3	2	3	4	3	2	4	2	3	4	3	3	2	2	4	4	4	2	2	3	4	3	3	4
1211	2	19	2	2	3	2	1	1	2	4	4	4	4	4	4	4	4	4	4	1	2	2	4	2	2	2	4	2	2	4	2	2	2	2	2	2	2	2	4	2	3	3	3	1	1	1	1	3	1
1212	2	19	2	2	2	1	1	2	2	4	4	4	4	3	4	4	4	3	3	2	3	3	3	4	4	4	3	3	3	3	3	3	3	3	3	4	3	2	3	4	3	4	2	4	2	2	4	4	4
1213	1	19	1	1	2	1	2	2	2	3	3	3	3	3	3	3	3	3	3	3	3	3	3	3	3	3	3	3	3	3	3	3	3	3	3	3	3	3	3	3	3	3	3	3	3	3	3	3	3
1214	2	18	1	2	2	2	2	1	2	4	4	4	4	4	4	4	4	4	4	3	3	4	4	4	3	4	2	2	2	3	3	4	3	3	3	2	4	2	3	4	4	2	4	3	4	2	3	3	2
1215	1	18	1	1	3	2	2	1	2	3	4	4	4	2	4	4	3	4	4	2	2	2	4	4	1	1	2	1	1	4	3	2	1	2	2	1	2	2	3	2	3	4	2	2	4	2	4	5	5
1216	2	18	1	1	2	2	2	2	2	3	3	3	3	2	3	3	3	3	4	4	2	2	5	4	4	4	4	1	2	2	3	4	4	3	3	4	4	2	2	4	3	4	4	2	3	2	2	3	2
1217	2	18	1	1	2	2	1	1	2	3	3	4	3	3	3	3	3	4	4	2	1	1	3	3	2	1	2	1	1	4	2	2	2	2	2	2	2	2	4	2	3	4	2	1	1	1	1	1	1
1218	2	18	1	1	2	2	2	1	2	4	4	4	3	3	3	3	3	2	4	2	3	4	4	4	4	2	4	3	3	4	3	4	4	4	3	3	4	2	3	3	4	5	3	3	4	3	3	3	2
1219	2	18	1	1	2	1	1	2	2	3	3	2	3	3	3	3	3	4	4	3	3	3	3	3	3	3	3	3	3	3	3	3	3	3	3	3	3	3	3	3	3	3	5	3	5	4	4	4	3
1220	1	18	1	1	3	1	1	1	2	3	3	2	3	3	3	3	3	3	3	2	3	3	3	3	3	3	2	3	2	3	3	3	3	3	3	4	3	3	5	3	3	4	3	4	3	3	4	3	4
1221	1	18	1	1	1	1	1	2	2	3	3	4	3	3	3	3	3	3	3	4	4	2	2	4	4	4	4	2	4	2	4	2	4	2	4	2	4	2	4	2	2	3	1	4	2	4	2	3	2
1222	2	19	1	1	3	2	2	1	2	3	3	3	3	3	3	3	3	3	3	4	4	3	4	4	4	4	4	2	3	2	4	4	4	3	4	2	4	3	2	3	4	5	3	5	4	3	4	3	4
1223	2	18	1	1	1	1	1	2	1	2	4	1	2	1	2	2	4	1	1	3	2	2	5	5	5	5	3	2	2	2	4	2	4	2	2	2	2	2	2	3	4	3	3	3	3	3	3	3	3
1224	1	18	1	1	2	1	1	2	1	3	3	3	3	3	4	3	3	4	4	4	2	3	5	4	2	3	4	2	3	2	2	3	4	2	3	4	3	2	1	4	4	4	1	2	3	3	4	1	3
1225	1	18	1	1	1	2	2	2	1	3	3	2	2	2	3	2	3	2	2	4	4	5	4	5	5	4	4	4	4	2	4	4	5	5	5	5	5	5	2	4	4	2	5	4	4	3	3	4	3
1226	2	19	1	1	3	2	2	1	2	4	4	4	4	4	4	4	4	4	4	1	1	1	3	2	1	1	2	1	1	5	1	1	2	1	2	1	1	1	4	2	3	5	1	1	1	2	1	1	1
1227	1	21	1	1	3	1	1	1	2	3	3	4	3	2	3	3	3	4	4	3	3	3	3	3	3	3	3	3	3	3	3	3	3	3	3	3	3	3	3	3	3	3	3	3	3	3	3	3	3
1228	1	18	1	1	1	1	1	2	2	2	1	1	2	1	2	2	4	2	2	2	2	2	4	2	4	3	2	2	4	4	2	2	4	2	2	4	4	2	3	3	4	1	5	1	5	3	5	5	1
1229	2	19	1	2	3	2	2	1	2	3	3	2	3	2	3	3	3	2	2	3	4	4	2	4	4	4	2	4	4	4	4	4	4	4	4	4	4	4	4	2	2	4	4	3	4	4	4	3	4
1230	1	19	1	2	3	2	2	1	2	4	4	4	4	3	4	4	4	4	4	2	2	2	2	4	2	2	2	2	2	4	2	2	2	2	2	1	2	2	4	2	3	4	1	2	2	2	2	2	3
1231	2	18	1	2	3	2	2	1	2	3	3	3	3	3	3	3	3	3	3	3	3	3	3	3	3	3	3	3	3	3	3	3	3	3	3	3	3	3	3	3	3	3	4	2	4	3	4	4	2
1232	2	18	1	1	2	2	2	1	2	3	2	2	3	2	2	3	3	2	2	4	4	4	4	4	4	4	2	3	5	3	2	4	4	4	4	4	4	4	2	4	3	4	4	4	4	4	4	4	4
1233	2	18	1	2	2	1	2	2	2	3	3	3	3	3	3	3	3	3	4	3	2	2	3	4	2	2	3	2	2	2	2	2	2	2	2	2	2	2	3	2	3	4	3	2	2	2	2	2	2
1234	1	18	1	2	1	1	1	2	2	3	3	4	3	3	3	3	3	4	4	2	3	3	3	3	3	4	3	2	2	3	2	3	3	2	2	2	4	2	4	2	3	3	2	2	2	2	3	2	2
1235	2	21	4	2	3	2	2	1	2	3	3	2	3	2	3	3	2	3	4	3	4	4	4	4	4	3	4	2	4	3	3	3	4	3	3	2	2	2	2	3	2	4	4	4	4	2	4	4	4
1236	1	20	1	2	1	2	1	1	2	4	4	4	4	3	4	4	4	4	4	1	1	1	2	5	5	1	1	1	1	2	4	3	3	3	3	1	3	2	5	5	1	3	1	1	1	1	3	1	4
1237	2	23	5	2	2	1	1	2	2	3	4	3	3	2	3	3	3	3	3	1	2	4	4	2	2	2	2	3	4	2	2	2	3	2	4	4	2	2	4	4	4	4	5	3	4	2	2	2	3
1238	2	22	5	2	2	1	1	2	2	3	3	4	3	4	3	3	3	4	4	4	4	2	3	3	4	2	4	2	2	3	3	2	3	3	3	2	3	2	3	3	2	4	4	2	4	4	2	3	3
[truncated: 8 more columns]
